# Supplementary material for: Locating the depth of magma supply for volcanic eruptions, insights from Mt. Cameroon
Source: Sci Rep. 2016 Oct 7;6:33629. doi: 10.1038/srep33629 (PMC5054387; doi:10.1038/srep33629)
Supplement: Supplementary Information [file srep33629-s1.xls]

## Sheet: cpx 1999
Comment	SiO2	TiO2	Al2O3	FeO	MnO	MgO	CaO	Na2O	K2O	Cr2O3	NiO	BaO	V2O3	Total
BA-CA-05_p1	45.99	3.05	7.29	7.24	0.1464	12.47	22.24	0.608	0	0.0186	0	0	0.0621	99.1152
BA-CA-05_p100	46.98	2.76	6.39	7.12	0.2431	13.11	22.96	0.5775	0.0038	0.0185	0	0	0.0668	100.23
BA-CA-05_p101	47.66	2.52	5.83	6.93	0.2725	13.29	22.6	0.4723	0.0196	0	0.0347	0.0389	0.0074	99.6754
BA-CA-05_p105	48.26	2.18	5.22	6.66	0.2347	13.65	22.57	0.6387	0	0.0092	0.0154	0.0233	0.0396	99.501
BA-CA-05_p106	42.27	4.53	9.87	8.74	0.0813	10.78	22.11	0.5735	0.0104	0	0	0	0.1007	99.066
BA-CA-05_p107	47.25	2.43	5.99	6.81	0.1452	13.15	22.74	0.5904	0	0.0069	0.0078	0	0	99.1204
BA-CA-05_p108	49.33	2.17	3.75	7.84	0.2783	13.35	22.19	0.5094	0.0077	0	0.0078	0	0.037	99.4702
BA-CA-05_p109	46.67	2.83	6.27	7.07	0.2813	12.78	22.49	0.5056	0.0208	0.0208	0.0558	0	0.0444	99.0387
BA-CA-05_p11	46.16	3.19	7.11	7.39	0.1979	12.63	22.62	0.5327	0.0078	0.0046	0	0.0586	0.0298	99.9315
BA-CA-05_p110	45.95	3.08	6.78	7.04	0.0166	12.74	22.94	0.4652	0	0.0139	0	0	0.0494	99.0752
BA-CA-05_p111	46.96	2.25	5.83	6.88	0.1387	13.31	22.45	0.6517	0.0225	0.0069	0.0925	0.0039	0	98.5962
BA-CA-05_p112	48.02	2.26	5.58	6.85	0.1597	13.75	22.81	0.5552	0.0195	0.0186	0	0.0778	0.0643	100.165
BA-CA-05_p119	46.68	2.36	6.64	6.7	0.1641	12.97	22.88	0.3732	0	0.1182	0.0212	0.0857	0.0223	99.0148
BA-CA-05_p12	46.18	3.09	7.49	7.22	0.1107	12.77	22.39	0.5481	0	0	0	0	0.0697	99.8685
BA-CA-05_p120	47.13	2.81	6.27	7.14	0.1706	13.21	22.56	0.5422	0.0291	0.0116	0.0212	0.0389	0.0124	99.946
BA-CA-05_p121	49.64	1.3387	4.37	5.82	0.045	14.62	23.2	0.2979	0.0093	0.2532	0	0.0546	0.0323	99.681
BA-CA-05_p122	48.43	2.07	5.06	6.7	0.1772	13.76	22.28	0.4728	0	0.0556	0	0.0156	0.1014	99.1227
BA-CA-05_p123	45.02	3.12	7.67	7.45	0.1903	12.3	22.87	0.502	0.0118	0	0.0308	0.0039	0.0345	99.2034
BA-CA-05_p124	45.87	3.14	7.11	7.21	0.0493	12.59	22.66	0.4871	0.0222	0	0	0.0272	0.0939	99.2597
BA-CA-05_p125	46.14	2.57	7.06	6.87	0.1482	12.44	22.34	0.7329	0.0746	0.0092	0	0	0.0445	98.4294
BA-CA-05_p126	45.47	2.96	7.15	7.47	0.2379	12.55	22.79	0.5095	0	0.0323	0	0.0233	0.074	99.2671
BA-CA-05_p13	47.53	2.61	6.11	7.06	0.116	13.32	22.61	0.4137	0	0.028	0.064	0	0.0847	99.9464
BA-CA-05_p133	46.8	2.33	6.68	7.24	0.1399	12.94	22.59	0.3906	0.0222	0.0162	0	0.0544	0.0198	99.2231
BA-CA-05_p135	46.45	2.72	6.49	7.36	0.0458	12.84	22.49	0.4736	0.0408	0.0046	0.0462	0	0.0494	99.0104
BA-CA-05_p136	48.78	1.99	4.42	7.01	0.156	14.05	22.66	0.3836	0.0094	0	0	0.0816	0.0395	99.5802
BA-CA-05_p14	44.58	3.84	8.4	8.28	0.0578	11.63	22.44	0.6074	0.0102	0.0139	0.0251	0.0585	0.1511	100.094
BA-CA-05_p15	50.75	0.8803	3.79	4.84	0.0658	15.94	22.71	0.4223	0.0384	0.8716	0	0.0158	0.0477	100.372
BA-CA-05_p16	47.4	2.62	6.41	7.26	0.1327	13.19	22.85	0.42	0.0102	0.0582	0	0	0.0598	100.411
BA-CA-05_p19	48.65	0.7954	5.84	4.75	0.0431	14.61	22.23	0.5614	0.1515	0.9632	0.0273	0	0	98.622
BA-CA-05_p2	42.93	5.03	9.62	8.66	0.1551	11.17	21.6	0.6521	0.0107	0	0.0058	0	0.0915	99.9253
BA-CA-05_p20	46.39	3.36	6.98	8.2	0.1039	12.28	22.4	0.5487	0.0052	0.0093	0	0.0312	0.0918	100.4
BA-CA-05_p21	47.37	2.77	6.54	7.48	0.0908	12.97	22.45	0.5193	0.0242	0.0186	0.0097	0.086	0.0547	100.383
BA-CA-05_p22	47.54	2.45	5.82	6.83	0.1668	13.53	22.52	0.4503	0.0238	0.0234	0	0.0588	0.0299	99.4431
BA-CA-05_p23	47.84	2.39	5.65	6.89	0.1593	13.06	22.91	0.5148	0.0024	0	0	0.0826	0.0876	99.5868
BA-CA-05_p24	48.54	1.99	5.12	6.99	0.2143	14.05	22.65	0.4948	0.0237	0.0678	0	0	0.03	100.171
BA-CA-05_p29	48.93	1.9	4.45	6.71	0.034	13.92	22.65	0.4051	0.0267	0.0562	0	0	0.0525	99.1345
BA-CA-05_p3	46.56	2.69	7.19	6.87	0.2042	13.06	23.04	0.4281	0.0065	0.0419	0.0174	0	0.0772	100.185
BA-CA-05_p30	47.35	2.68	6.02	6.97	0.2017	13.07	22.67	0.5002	0	0	0	0.0157	0.0649	99.5425
BA-CA-05_p31	49.56	1.5328	4.87	5.75	0.0508	14.51	23.2	0.342	0.0212	0.2932	0.0584	0.0827	0.0501	100.321
BA-CA-05_p32	46.91	2.79	7.26	7.48	0.1307	12.97	22.96	0.4521	0.0504	0.0537	0	0	0.0997	101.157
BA-CA-05_p33	47.83	2.58	5.79	6.75	0.1285	13.38	22.9	0.5385	0.0515	0.0234	0	0	0.025	99.997
BA-CA-05_p34	49.45	2.12	3.48	7.63	0.0514	13.57	22.15	0.5044	0	0	0.0136	0	0.0622	99.0317
BA-CA-05_p35	50.76	1.3106	4.17	5.21	0	15.04	22.79	0.3675	0.0505	0.235	0.1053	0	0.0075	100.046
BA-CA-05_p36	45.53	3.18	7.81	7.74	0.0237	12.09	22.88	0.4765	0.0411	0.0746	0	0.1291	0.0299	100.005
BA-CA-05_p37	47.72	2.51	6.53	7.01	0.0493	13.21	23	0.5321	0.0265	0.0141	0	0.0353	0.0275	100.665
BA-CA-05_p38	48.12	2.32	5.11	6.91	0.2053	13.65	22.94	0.2936	0.0423	0	0	0	0.0199	99.6111
BA-CA-05_p39	47.39	2.42	5.58	6.63	0.168	13.14	22.59	0.6007	0.0236	0.021	0	0	0.0449	98.6083
BA-CA-05_p40	43.5	4.32	9.28	8.54	0.1516	11.41	22.28	0.5673	0.0446	0.058	0	0.0039	0.0471	100.202
BA-CA-05_p41	48.16	2.4	5.42	6.56	0.1586	13.51	22.81	0.5009	0	0.014	0	0.0549	0.0523	99.6408
BA-CA-05_p42	44.2	4.07	8.62	8.1	0.1248	11.36	22.75	0.4754	0.017	0.0116	0	0	0.0793	99.8081
BA-CA-05_p43	48.5	2.09	5.81	5.94	0	13.86	22.92	0.3757	0.0133	0.5491	0.0446	0.1138	0.0474	100.264
BA-CA-05_p44	46.46	3.59	6.52	8.19	0.216	12.09	21.79	0.682	0.0368	0	0.0117	0	0.0966	99.6831
BA-CA-05_p45	47.96	2.09	5.97	6.36	0.1301	13.23	23.29	0.4789	0.0038	0.1121	0.0641	0.0393	0.1048	99.8331
BA-CA-05_p46	49.2	1.98	4.84	6.76	0.1867	13.83	22.81	0.4211	0.004	0.1049	0	0	0.0748	100.212
BA-CA-05_p5	46.87	2.7	5.84	6.93	0.2118	13.14	22.34	0.5337	0.021	0	0	0	0.0498	98.6363
BA-CA-05_p53	49.25	1.91	4.98	6.16	0	14.04	22.94	0.4511	0.0222	0.1656	0.029	0.043	0.0449	100.036
BA-CA-05_p54	48.99	1.85	4.89	6.1	0.0803	14.3	22.87	0.4854	0.0052	0.2145	0.0174	0	0.0548	99.8577
BA-CA-05_p59	45.99	2.75	7.19	7.27	0.1225	12.45	23.12	0.406	0	0.1322	0.0174	0	0.1091	99.5573
BA-CA-05_p6	47.39	2.66	5.99	6.72	0.1521	13.13	22.77	0.673	0.0359	0.021	0.0349	0	0.0673	99.6443
BA-CA-05_p60	46.96	2.69	5.94	6.96	0.1361	13.05	22.92	0.4281	0.0196	0	0	0	0.0248	99.1287
BA-CA-05_p61	45.17	3.37	7.94	7.63	0.1157	12.16	22.97	0.4794	0.0105	0.0671	0	0.035	0.0816	100.029
BA-CA-05_p62	46.15	3.18	6.9	7.33	0	12.91	22.87	0.4736	0	0	0	0	0.0273	99.841
BA-CA-05_p68	48.25	2.29	5.21	7.15	0	14.02	22.69	0.4154	0	0	0	0.0429	0.0869	100.155
BA-CA-05_p69	44.58	3.47	7.97	7.73	0.1442	12.24	23.11	0.4805	0.0089	0.1692	0.0116	0	0.0544	99.9689
BA-CA-05_p7	46.21	2.91	7.07	7.43	0.173	12.71	22.76	0.4208	0.0303	0.0209	0.0562	0.0156	0.0846	99.8915
BA-CA-05_p70	46.26	2.88	7.58	7.03	0.1357	12.61	22.89	0.4175	0	0.0185	0.0193	0.0234	0.0397	99.9041
BA-CA-05_p71	43.58	3.1	7.2	7.26	0.2461	11.52	22.15	0.464	0.1144	0.1205	0	0.0389	0.0743	95.8683
BA-CA-05_p75	50.75	1.0926	3.72	4.73	0.136	15.45	22.76	0.3425	0.0237	0.5585	0	0.0118	0.0175	99.5926
BA-CA-05_p76	45.61	3.02	7.26	7.33	0.0245	12.38	22.69	0.4897	0	0.058	0.0097	0	0.0645	98.9365
BA-CA-05_p77	48.89	1.74	4.6	6.19	0.1726	14.27	23.04	0.3417	0	0.0372	0.0774	0.0274	0.0746	99.4609
BA-CA-05_p78	49.26	1.5244	4.45	5.78	0.1363	14.46	22.9	0.3064	0.0052	0.0629	0.0116	0.0743	0.0647	99.0358
BA-CA-05_p79	49.37	2.18	4.17	6.73	0.2009	14.01	22.62	0.3955	0	0	0.0135	0	0.0521	99.742
BA-CA-05_p8	43.71	4.05	9.4	8.45	0.1047	11.39	22.25	0.4663	0.0448	0	0.0194	0	0.1165	100.002
BA-CA-05_p99	48.02	2.37	5.45	6.69	0.2098	13.63	22.56	0.5481	0	0	0.0809	0	0.0223	99.5812
BA-CA-10_p1	47.6	2.3	5.18	6.67	0.1553	13.47	22.14	0.4701	0.0039	0.0209	0	0	0	98.0103
BA-CA-10_p14	46.46	2.81	6.54	7.22	0.2947	12.77	22.73	0.5847	0.0313	0	0	0	0.0666	99.5074
BA-CA-10_p15	46.56	2.84	6.29	7.06	0.0806	12.97	22.68	0.5582	0.0406	0	0.0231	0	0.0296	99.1322
BA-CA-10_p16	41.94	4.81	9.8	9.04	0.1509	10.42	22.37	0.5718	0.0392	0	0.0556	0.0424	0.1054	99.3453
BA-CA-10_p17	47.36	2.86	6.18	6.84	0.0422	13.3	22.75	0.5292	0.0012	0	0.0211	0.0427	0.0864	100.013
BA-CA-10_p2	49.08	2	4.31	6.88	0.1744	14.28	21.84	0.3391	0.0185	0.0485	0.0076	0.0505	0.0618	99.0905
BA-CA-10_p25	46.56	2.58	6.24	7.17	0.1311	12.92	22.79	0.5712	0	0	0.0577	0	0.0716	99.0916
BA-CA-10_p26	46.24	2.77	6.58	7.11	0.2264	12.77	22.89	0.5417	0.0038	0.0208	0.0231	0.0116	0.042	99.2295
BA-CA-10_p3	50.05	1.121	4.05	4.72	0.0669	15.04	22.33	0.4287	0	0.9756	0	0	0.0597	98.8419
BA-CA-10_p31	51.18	2.36	6.69	6.88	0.1639	15.33	22.55	0.4857	0.0594	0.0347	0.0116	0	0.0519	105.797
BA-CA-10_p32	45.88	2.6	7.04	7.27	0.0714	12.85	22.72	0.3978	0	0.4639	0.0807	0	0.0518	99.4256
BA-CA-10_p35	47.79	2.51	6.08	7.11	0.2666	13.31	22.85	0.4667	0	0	0.0404	0.0077	0.0765	100.508
BA-CA-10_p36	45.58	3.57	7.66	7.73	0.0626	12.23	22.8	0.4496	0.0168	0.0369	0.0442	0.0464	0.0418	100.268
BA-CA-10_p39	46.56	2.79	6.86	7.66	0.2952	12.78	22.61	0.5252	0.0103	0.0415	0.0308	0	0.064	100.227
BA-CA-10_p40	46.11	3.09	7.06	7.21	0.1765	12.48	22.46	0.4818	0.0277	0.0069	0.0327	0.1046	0.0369	99.2771
BA-CA-10_p49	47.52	2.19	5.9	7.19	0.0274	13.74	22.65	0.37	0.0264	0.0853	0.0038	0.1358	0.0592	99.898
BA-CA-10_p50	47.35	2.64	6.03	7.04	0.1039	13.16	22.56	0.5079	0	0	0.0691	0	0.0493	99.5103
BA-CA-10_p51	48.78	2.14	5.11	6.6	0.1066	13.63	22.68	0.5232	0	0	0.0731	0	0.0444	99.6874
BA-CA-10_p52	47.8	2.04	5.86	6.39	0.1129	13.41	22.29	0.5669	0.1513	0	0	0	0.0643	98.6855
BA-CA-10_p59	46.88	2.76	6.55	7.17	0.1288	12.96	22.94	0.4667	0.0089	0.0252	0.0153	0.0693	0.0441	100.018
BA-CA-10_p6	46.29	2.42	6.58	6.73	0.1482	13.03	22.65	0.4987	0	0.1133	0	0.0194	0.0889	98.5685
BA-CA-10_p60	49.61	2.29	3.65	7.78	0.116	13.44	22.42	0.4979	0	0	0	0.0499	0.1148	99.9686
BA-CA-10_p61	46.27	2.62	7.27	6.94	0.17	12.73	23.09	0.4737	0.0012	0	0.0057	0.0385	0.0416	99.6508
BA-CA-10_p62	42.75	4.6	9.48	8.63	0	11.15	22.37	0.5527	0.0322	0.0432	0	0.1946	0.1504	99.9532
BA-CA-10_p63	47.27	2.41	5.98	6.85	0.1426	13.13	22.69	0.5329	0.0078	0	0.0609	0.0499	0.0757	99.1998
BA-CA-10_p64	45.78	3.22	7.29	7.15	0.0714	12.35	23.06	0.6244	0.0076	0.0205	0.0115	0	0.0317	99.6171
BA-CA-10_p67	47.39	2.5	6.33	6.77	0.0585	13.45	22.99	0.4817	0.0335	0.0822	0.0114	0	0.0293	100.127
BA-CA-10_p68	45.94	3.66	6.88	8.36	0.1724	11.87	21.99	0.605	0	0	0.053	0.0229	0.1721	99.7254
BA-CA-10_p7	48.09	2.35	6.27	6.87	0.2928	13.45	22.2	0.4744	0.0155	0	0	0	0.0593	100.072
BA-CA-10_p73	47.97	2.03	6.41	7.1	0.1884	13.18	22.99	0.2796	0.0074	0.3097	0.0531	0.0842	0.0511	100.653
BA-CA-10_p74	48.77	2.1	5.22	7.08	0.2229	14.07	22.54	0.5169	0	0.0706	0.0209	0.0651	0.0414	100.718
BA-CA-10_p75	48.83	1.73	4.87	6.27	0.0417	13.99	22.61	0.3817	0	0.2832	0.0114	0.046	0	99.0641
BA-CA-10_p8	47.21	2.5	6.68	7.17	0.0362	13.1	22.06	0.4539	0.0159	0.03	0	0.0854	0.1061	99.4476
BA-CA-10_p86	42.14	5.48	3.22	16.95	0.3406	12.17	18.48	0.4765	0.0408	0	0.0507	0	0.1087	99.4573
BA-CA-10_p89	46.22	2.86	7.12	7.22	0.1165	12.64	23.46	0.4671	0	0	0.0454	0.0115	0.0996	100.26
BA-CA-10_p9	47.14	2.59	6.06	7.12	0.0928	13.1	22.57	0.3901	0.001	0.0255	0	0	0.1185	99.208
BA-CA-10_p90	48.33	2.19	5.81	6.87	0.1209	13.41	23.16	0.4763	0.0051	0.0182	0.0019	0.0535	0.0681	100.514
BA-CA-10_p91	44.68	3.23	8.47	7.95	0.0654	12.22	22.99	0.5118	0.0242	0.0339	0.0246	0.0609	0.0557	100.316
BA-CA-10_p92	44.79	3.58	8.6	7.85	0.0184	12.22	22.89	0.5847	0.0358	0.0273	0.0491	0.0229	0.0436	100.712
BA-CA-10_p94	38.49	6.3	5.28	20.38	0.2553	10.89	17.04	0.6128	0.199	0	0	0.1106	0.0584	99.6162
BA-CA-11_p1	48.13	2.67	6.05	6.88	0.0786	13.51	22.48	0.5747	0.0201	0.0047	0	0.0398	0.0253	100.463
BA-CA-11_p10	49.93	2.01	4.4	7.46	0.2329	14.47	22.3	0.4012	0.02	0.0378	0.0019	0	0.0632	101.327
BA-CA-11_p101	48.52	1.69	4.93	5.89	0.2004	14.18	23.42	0.4121	0	0.3345	0.0138	0	0.0583	99.6492
BA-CA-11_p102	48.75	1.87	5.09	5.98	0.0585	14.24	23.09	0.3244	0	0.4558	0.0671	0	0.0355	99.9614
BA-CA-11_p103	46.96	2.4	6.88	6.83	0.1098	12.76	23.07	0.4116	0.0186	0.0852	0.0769	0.012	0.0582	99.6724
BA-CA-11_p104	46.63	2.8	7.1	7.39	0.085	12.79	22.77	0.5464	0.0135	0	0	0.0794	0.0908	100.295
BA-CA-11_p105	47.09	2.75	6.19	7.54	0.0085	13.01	22.76	0.5709	0	0.0378	0.0177	0	0.0455	100.02
BA-CA-11_p106	48.64	1.96	3.44	7.77	0.2554	13.05	23.2	0.5344	0.0699	0.0141	0.0138	0.0875	0.0076	99.0428
BA-CA-11_p107	46.91	2.42	6.58	6.85	0.0816	13.34	23.19	0.4424	0.0038	0.1042	0.0512	0	0.0253	99.9985
BA-CA-11_p108	47.91	2.58	6.44	7.07	0.1052	13.56	22.69	0.4866	0	0.1016	0.0552	0	0.0985	101.097
BA-CA-11_p109	47.64	2.35	6.09	6.79	0.2142	13.33	23.21	0.4954	0	0	0.0296	0	0.0405	100.19
BA-CA-11_p110	47.99	2.56	6.14	7.18	0.2111	13.61	22.51	0.5373	0.0052	0.0237	0.0157	0.012	0.0708	100.866
BA-CA-11_p115	48.09	2.41	5.73	6.85	0.0728	13.31	22.81	0.4176	0.0053	0.026	0	0	0.0329	99.7547
BA-CA-11_p116	45.89	2.64	7.49	7.87	0.147	12.41	22.38	0.5374	0	0.0024	0.0295	0	0.0757	99.4721
BA-CA-11_p117	47.51	2.13	6.4	6.73	0.1084	13.2	22.78	0.3388	0	0.2747	0	0.0477	0.0835	99.6031
BA-CA-11_p118	42.85	4.68	9.68	8.51	0.052	11.03	22.17	0.5845	0.0065	0.0118	0.0078	0.087	0.0528	99.7224
BA-CA-11_p119	47.7	2.31	5.8	6.91	0.153	13.36	22.33	0.5783	0.012	0.0473	0	0.0915	0.0481	99.3403
BA-CA-11_p120	46.71	3.11	7.15	7.44	0.2262	12.55	22.87	0.5038	0	0	0	0.119	0.0378	100.717
BA-CA-11_p121	48	2.61	5.87	7.05	0.0924	13.06	22.27	0.5294	0.008	0.026	0	0.012	0.091	99.6188
BA-CA-11_p122	47.9	3.32	5.88	8.49	0.2359	12.32	22.63	0.5545	0.0144	0	0.0098	0	0.098	101.453
BA-CA-11_p127	49.13	1.8	5.1	5.76	0.1527	14.24	23.12	0.406	0.0062	0.4693	0.0487	0.0827	0.0552	100.371
BA-CA-11_p128	45.19	3.59	8.1	7.94	0.0774	11.86	22.29	0.4817	0.0185	0.0419	0	0.0782	0.0672	99.735
BA-CA-11_p13	48.27	2.68	6.15	7.28	0.1778	13.68	22.68	0.5328	0.0094	0.0236	0	0.0278	0.101	101.612
BA-CA-11_p133	48.59	2.35	5.27	6.97	0.316	13.69	22.96	0.4422	0.0172	0.035	0.0544	0	0.0498	100.745
BA-CA-11_p134	48.4	2.19	4.79	7.51	0.2605	13.82	22.08	0.4672	0.0239	0	0.0058	0	0.0697	99.6172
BA-CA-11_p137	47.87	2.22	5.91	7.27	0.0549	13.33	22.54	0.4519	0.0144	0.0257	0	0.0704	0.0523	99.8097
BA-CA-11_p138	49.35	2.41	3.9	7.73	0.1957	13.61	22.28	0.4678	0.0118	0.0488	0.0465	0.0469	0.0895	100.187
BA-CA-11_p14	47.19	2.7	6.3	7	0.1409	13.11	22.53	0.5801	0.0203	0.0213	0	0.0159	0.0405	99.6491
BA-CA-11_p15	48.89	1.89	5.23	6.45	0.142	14.38	22.77	0.3932	0.0186	0.1755	0.0316	0.0478	0.0456	100.464
BA-CA-11_p16	48.2	1.92	5.52	6.07	0.1766	13.94	22.75	0.4458	0.0107	0.4787	0.0178	0.0358	0.0329	99.5983
BA-CA-11_p17	49.07	2.03	4.59	6.86	0.2684	13.99	22.86	0.4435	0.0308	0.0379	0	0	0.0607	100.241
BA-CA-11_p18	48.94	2.05	5.35	6.83	0.0674	13.8	22.83	0.4364	0.0257	0.0686	0.0571	0.0398	0.0937	100.589
BA-CA-11_p2	49.78	1.77	4.27	7.04	0.2385	14.5	23.15	0.3501	0	0	0	0.1155	0.0101	101.224
BA-CA-11_p25	49.61	1.92	4.61	6.78	0.1174	14.19	22.81	0.4706	0	0	0	0	0.0582	100.566
BA-CA-11_p26	47.57	2.61	6.09	7.21	0.0878	13.18	22.69	0.4738	0.0147	0	0.063	0	0.096	100.085
BA-CA-11_p27	47.7	2.5	6.34	7.18	0.1404	13.51	22.74	0.4998	0.0174	0.0331	0	0.0119	0.0379	100.71
BA-CA-11_p28	49.42	2.06	4.5	7.09	0.3178	14.27	22.58	0.347	0.015	0	0.0472	0.0636	0.0682	100.779
BA-CA-11_p29	47.67	2.22	6.28	6.95	0.0686	13.38	22.61	0.46	0.0052	0.3688	0.0492	0	0.0278	100.09
BA-CA-11_p3	46.32	3.08	7.38	7.41	0.1261	12.43	22.64	0.5629	0.0294	0.0756	0.0433	0.0794	0.0505	100.227
BA-CA-11_p30	47.94	2.41	6.54	7.18	0.2361	13.33	22.65	0.4395	0.0027	0.0543	0.0571	0	0.0379	100.878
BA-CA-11_p33	49.21	2.04	5.57	7.21	0.1084	13.85	22.5	0.4468	0.0132	0	0.0709	0	0	101.019
BA-CA-11_p34	45.19	3.57	7.82	7.97	0.0267	11.87	22.21	0.7194	0.0618	0.04	0	0.0634	0.0604	99.6017
BA-CA-11_p37	48.38	2.2	6.5	6.71	0	13.39	23.01	0.3708	0.0107	0.3174	0	0	0.0734	100.962
BA-CA-11_p38	46.56	3	7.48	7.52	0.0441	12.57	22.75	0.533	0.0013	0.0615	0.0118	0.0596	0.0909	100.682
BA-CA-11_p4	49.62	1.95	4.84	7	0.0174	14.25	22.94	0.4183	0	0.1255	0.0513	0	0.0684	101.281
BA-CA-11_p41	51.12	1.0975	4.01	5.06	0.1615	15.21	22.64	0.3311	0	0.5952	0	0.024	0.0585	100.308
BA-CA-11_p42	48.35	1.98	5.31	7.35	0.1434	13.6	22.02	0.2919	0.0027	0.1039	0.0157	0.0516	0.0884	99.3077
BA-CA-11_p43	48.47	2.42	5.83	6.86	0.0143	13.65	22.89	0.5047	0.0054	0.0119	0	0.0279	0.0607	100.745
BA-CA-11_p44	48.96	2.07	5.2	6.84	0.083	13.87	22.4	0.4016	0.0038	0.0071	0.0157	0.008	0.0304	99.8896
BA-CA-11_p45	47.22	3.02	6.79	7.28	0.15	12.92	22.42	0.5525	0	0.0118	0.0118	0	0.0202	100.396
BA-CA-11_p46	44.86	3.79	7.92	7.7	0	12.01	22.61	0.6658	0.0361	0.0118	0.0355	0	0.0983	99.7376
BA-CA-11_p49	48.21	2.45	5.7	7.12	0.1141	13.53	22.97	0.5255	0	0	0.0197	0	0.0202	100.659
BA-CA-11_p50	46.06	2.82	7.28	7.62	0.0798	12.67	22.73	0.4564	0.0028	0.0756	0	0	0.0227	99.8173
BA-CA-11_p55	47.22	2.56	6.87	6.99	0.1668	13.36	23.14	0.3758	0.0281	0.2911	0.0374	0	0.0834	101.123
BA-CA-11_p56	46.06	3.01	7.19	7.09	0	12.59	22.59	0.4995	0.0151	0.0213	0.006	0.0159	0.043	99.1308
BA-CA-11_p59	48.05	2.35	5.93	7.28	0	13.72	22.81	0.397	0.0212	0.0709	0.0532	0	0.0177	100.7
BA-CA-11_p60	44.18	2.76	7.74	7.36	0.1337	12.22	22.89	0.3942	0.0374	0.0331	0.0177	0.0278	0.0354	97.8293
BA-CA-11_p65	48.54	2.36	5.89	6.95	0.2238	13.69	22.6	0.5496	0	0	0	0	0.0608	100.864
BA-CA-11_p66	47.85	2.43	6.28	6.98	0.079	13.5	22.56	0.5192	0	0.0071	0.0454	0.0637	0.0785	100.393
BA-CA-11_p67	49.7	1.72	4.93	6.33	0	14.24	23.03	0.4122	0.0066	0.1377	0	0	0.0457	100.552
BA-CA-11_p68	50.12	1.5258	4.66	6.11	0.1045	14.8	22.61	0.3639	0.0028	0.1115	0.0474	0.0797	0.0482	100.584
BA-CA-11_p69	47.33	2.89	6.62	7.26	0.1877	13.23	22.46	0.4642	0.0161	0.0544	0.0157	0.008	0.0531	100.589
BA-CA-11_p70	47.86	2.57	6.14	7.12	0.1401	13.48	22.41	0.5662	0.019	0.045	0.0415	0.1313	0.0683	100.591
BA-CA-11_p79	48.84	2.05	4.67	6.64	0.1099	14.26	22.95	0.509	0	0	0	0	0.0684	100.097
BA-CA-11_p80	49.23	2.14	4.88	6.6	0.1922	13.91	22.62	0.5672	0	0.026	0	0.0716	0	100.237
BA-CA-11_p81	47.51	2.87	6.27	6.96	0.2109	13.36	22.14	0.4965	0	0.0994	0	0.0159	0.1011	100.034
BA-CA-11_p82	46.18	2.97	7.25	7.4	0.0553	12.81	22.87	0.4637	0.0255	0.0047	0.0019	0	0.0354	100.067
BA-CA-11_p83	47.16	2.36	6.7	6.85	0.0812	13.15	22.91	0.4169	0	0.1468	0.0256	0.0756	0.0658	99.942
BA-CA-11_p84	48.47	2.25	5.42	6.78	0.1365	13.96	22.98	0.421	0.0147	0.0213	0.0651	0	0.0607	100.579
BA-CA-11_p85	47.87	2.46	6.14	6.99	0.286	13.3	22.8	0.51	0.0229	0	0.0354	0.0993	0.0429	100.556
BA-CA-11_p86	48.34	2.57	5.99	6.91	0.045	13.32	22.84	0.5384	0.0028	0	0	0.0397	0.0329	100.629
BA-CA-11_p89	47.1	2.67	7.06	7.1	0.2502	13.05	22.63	0.418	0.0148	0.0899	0	0.008	0	100.391
BA-CA-11_p9	47.41	2.82	6.68	7.32	0.0975	13.17	22.6	0.5193	0	0.0094	0.0217	0.004	0.0631	100.715
BA-CA-11_p90	43.57	4.41	9.37	8.44	0.2741	11.37	22.03	0.5533	0.0253	0	0	0.0513	0.0602	100.154
BA-CA-11_p91	45.99	2.81	7.39	7.88	0	12.23	22.46	0.5209	0	0.0024	0	0	0.0706	99.3539
BA-CA-11_p92	49.52	2.3	3.78	8.56	0.2276	13.47	22.41	0.5845	0.0447	0	0	0	0.1311	101.028
BA/CA/01 p187	49.5926	1.37318	4.30625	5.51781	0.102007	14.5731	22.8982	0.272567	0					98.6357
BA/CA/01 p188	49.8258	1.38653	4.48009	5.45735	0.0710179	14.7721	23.1682	0.321143	0					99.4822
BA/CA/01 p189	48.2897	2.26584	3.51832	8.27093	0.158822	13.3078	22.3021	0.438536	0					98.5521
BA/CA/01 p190	49.2289	2.15905	3.76963	7.7782	0.171734	13.3891	22.4966	0.395357	0.00602327					99.3946
BA/CA/01 p191 core	48.3432	2.05727	4.06817	6.85835	0.247917	13.8766	22.6421	0.483064	0.00843257					98.5851
BA/CA/01 p192 mid	45.7246	3.20688	7.05931	7.59037	0.132997	12.4869	22.5428	0.443933	0.0228884					99.2107
BA/CA/01 p192 rim	47.1002	2.69298	5.99928	6.99086	0.182064	12.9894	22.6281	0.461474	0.00843257					99.0529
BA/CA/04 p21	48.0266	2.3526	5.08663	6.73871	0.148492	13.4222	23.2382	0.420994	0.00963723					99.444
BA/CA/04 p22	48.4823	2.33425	4.84288	6.90595	0.118794	13.792	22.817	0.377815	0					99.671
BA/CA/04 p23	42.7916	4.09786	8.71832	8.29666	0.158822	11.3792	22.4924	0.530291	0.0120465					98.4772
BA/CA/04 p26	47.6308	2.04559	5.40219	7.0822	0.105881	13.4156	22.5512	0.371069	0.0108419					98.6153
BA/CA/04 p27	46.2723	2.65293	6.34506	7.29705	0.138162	13.3542	22.9332	0.284711	0.0216838					99.2993
BA/CA/04 p28	43.4783	3.8309	8.09855	8.16287	0.118794	11.5367	22.7583	0.439885	0.00843257					98.4327
BA/CA/04 p32	50.4954	1.06952	3.44274	5.12286	0.082639	15.1004	23.3487	0.219943	0.00722792					98.8895
BA/CA/04 p33	50.0996	1.0595	3.63736	4.99807	0.0852214	15.4768	22.9709	0.219943	0					98.5475
BA/CA/04 p34 (rim)	45.1384	3.39709	7.52036	8.12556	0.147201	12.4621	22.8002	0.481715	0.0325256					100.105
BA/CA/04 p35 (rim)	47.4554	2.79642	5.08285	8.22076	0.189811	12.9214	22.7149	0.418296	0.00481861					99.8046
BA/CA/06 p58	47.7378	2.38263	5.4362	6.749	0.139453	13.792	23.1025	0.380514	0					99.72
BA/CA/06 p59	46.8606	2.79976	6.52835	7.20185	0.158822	13.0474	23.1095	0.311698	0					100.018
BA/CA/06 p60	46.7622	2.92657	6.94405	7.19413	0.156239	12.5433	23.0955	0.406152	0.0168651					100.045
BA/CA/06 p61	46.467	2.39765	6.67951	7.67785	0.136871	12.9164	22.7275	0.372418	0					99.3752
BA/CA/06 p62	47.0917	2.63458	6.31861	7.3588	0.152366	12.8286	22.866	0.402104	0					99.6527
BA/CA/06 p63	46.8456	2.68297	6.1032	7.23916	0.173025	13.3642	22.9038	0.365671	0.00722792					99.6849
BA/CA/06 p64	46.4306	2.63625	6.61716	7.31763	0.122667	12.9463	23.2662	0.404802	0					99.7416
BA/CA/06 p65	47.1473	2.35927	5.89535	6.96256	0.0800565	13.263	23.4271	0.20375	0					99.3384
BA/CA/06 p66	47.1045	3.27028	4.99405	8.23491	0.21951	12.1569	22.5428	0.503304	0.0180698					99.0444
BA/CA/06 p72	45.162	3.44714	7.21992	7.56464	0.153657	12.3178	22.6967	0.516797	0.0192745					99.0979
BA/CA/06 p73	45.2155	3.46216	7.18402	7.68429	0.154948	12.4455	22.852	0.565374	0					99.5637
BA/CA/06 p74	43.8334	3.99775	8.43678	8.31081	0.16786	11.7623	22.9765	0.500605	0					99.986
BA/CA/06 p75	46.6638	2.39598	6.54536	7.06805	0.123958	12.9231	23.2354	0.311698	0.00722792					99.2745
BA/CA/08 p165	50.121	1.09454	3.60335	4.72919	0.102007	15.2596	22.9192	0.261772	0.00361396					98.0943
BA/CA/08 p166	44.026	4.23969	7.97007	8.62729	0.158822	11.623	22.2503	0.616649	0.0108419					99.5226
BA/CA/08 p172	44.7983	3.00666	7.84725	7.32664	0.0684354	12.2879	22.9569	0.335986	0.00120465					98.6293
BA/CA/08 p173	44.5009	4.14792	7.04041	8.55782	0.144618	11.6197	22.0335	0.495208	0.027707					98.5677
BA/CA/08 p184	47.7399	1.89042	5.18489	6.73099	0.077474	13.3542	22.9583	0.403453	0					98.3397
BA/CA/08 p185	46.4199	2.29921	6.08242	6.6821	0.112337	13.3907	23.0087	0.331938	0.0252977					98.3526
BA/CA/08 p186	43.1146	4.0695	8.65786	8.29795	0.149783	11.4621	22.1342	0.394007	0.0192745					98.2993
BA/CA/09 p140	46.8949	2.60955	6.08242	7.22758	0.130415	13.0226	23.1738	0.464173	0					99.6054
BA/CA/09 p141	46.191	2.66461	6.79288	7.27518	0.144618	12.6942	23.0661	0.400754	0					99.2294
BA/CA/09 p142	49.0963	2.25583	3.60713	8.14357	0.245334	13.3708	22.4588	0.44933	0.0144558					99.6415
BA/CA/09 p143	47.1772	2.60121	6.0314	7.15167	0.109755	13.0176	22.7107	0.483064	0.0228884					99.3055
BA/CA/09 p144	47.4982	2.38096	5.11498	7.60195	0.171734	13.6262	22.7121	0.364322	0					99.4704
BA/CA/09 p145	48.8973	2.36595	3.42573	8.29924	0.207889	13.472	22.4085	0.333287	0.0228884					99.4327
BA/CA/09 p150	47.3698	2.49776	5.56846	7.1298	0.144618	13.1171	22.887	0.364322	0					99.0788
BA/CA/09 p151	46.9783	2.73135	6.21091	7.02688	0.138162	13.1967	23.2424	0.420994	0.0108419					99.9565
BA/CA/09 p152	44.5073	3.95437	8.091	8.38286	0.184646	11.676	22.6855	0.435837	0					99.9176
BA/CA/11 p231 mid	49.0963	1.57507	3.71105	6.93168	0.140744	14.2995	22.0013	0.334636	0.00481861					98.095
BA/CA/11 p232 rim	48.1228	2.411	4.19288	7.98147	0.224675	13.1453	22.3791	0.442584	0.0252977					98.9251
BA/CA/11 p233 core	48.1849	1.75194	4.65393	6.19452	0.0942601	14.1287	23.0885	0.446632	0					98.5433
BA/CA/11 p235 rim	46.5846	3.26027	5.90858	8.37385	0.139453	11.9928	22.0111	0.461474	0.0144558					98.7466
BA/CA/12 p1	47.1815	2.64292	5.38707	7.21729	0.200141	13.1917	22.6435	0.445282	0					98.9095
BA/CA/12 p2	45.6776	3.26694	6.46977	7.19284	0.163987	12.6478	22.8072	0.376466	0					98.6026
BA/CA/12 p3	44.7298	3.47718	7.36919	7.39482	0.13558	12.3559	22.887	0.557278	0					98.9068
BA/CA/12 p4	42.4856	4.2497	8.9753	8.26579	0.145909	11.2217	22.5666	0.554579	0.0108419					98.476
BA/CA/12 p6	47.0147	2.1407	5.53445	6.94326	0.111046	13.5134	23.5124	0.364322	0					99.1343
BA/CA/12 p7	47.2307	2.16906	5.3266	6.91624	0.103299	13.4786	23.3403	0.191606	0					98.7565
BA/CA/12 p8	46.1504	2.8081	6.47166	7.23144	0.10459	12.7805	22.9555	0.350829	0.0156605					98.8686
BA/CA/12 p16	47.25	2.86984	6.12021	7.45915	0.17819	12.6909	22.7401	0.508701	0					99.8171
BA/CA/12 p17	45.0956	3.24525	7.14245	7.36395	0.121376	12.1719	23.0479	0.282012	0.00722792					98.4777
BA/CA/13 p95	47.0125	2.72468	6.20524	7.09893	0.122667	13.127	23.0325	0.354877	0					99.6785
BA/CA/13 p96	48.846	2.0506	4.44608	6.75672	0.131706	13.6594	22.6323	0.284711	0.0192745					98.8267
BA/CA/13 p97	48.4309	2.38263	4.71817	7.83481	0.161404	13.4305	22.3259	0.229388	0					99.5137
BA/CA/13 p101	49.3081	1.57007	4.17399	6.22282	0.162695	14.9478	22.5987	0.426392	0.00361396					99.4142
BA/CA/13 p102	48.2726	2.11901	5.02428	7.4257	0.153657	13.8036	22.3847	0.44933	0					99.6329
BA/CA/13 p104	42.9114	4.45492	8.90917	8.62729	0.100716	11.0011	22.1342	0.414248	0.00602327					98.559
BA/CA/13 p105b	46.5504	2.63124	6.44332	7.23401	0.107172	13.0524	22.6477	0.433138	0					99.0994
BA/CA/13 p106	46.5354	2.69798	6.57748	7.20313	0.144618	12.9894	22.5176	0.512749	0					99.1784
BA/CA/13 p108	48.6812	2.49109	4.46686	5.64132	0.215636	14.185	22.7667	0.358925	0					98.8067
BA/CA/14 p77	46.835	2.50777	5.183	7.34336	0.192394	12.6146	23.0549	0.663876	0.0289117					98.4238
BA/CA/14 p78	47.7463	1.85705	4.22122	7.25331	0.122667	14.0656	22.6519	0.296855	0.0204791					98.2355
BA/CA/14 p79	48.2041	1.77696	3.42006	7.31763	0.251791	13.6013	23.0479	0.581566	0					98.2014
BA/CA/14 p86	47.4019	2.16573	5.83111	6.71684	0.129123	13.3045	23.3333	0.34813	0					99.2306
BA/CA/14 p87	47.6479	2.35427	5.1112	7.7782	0.160113	13.7638	22.4182	0.345431	0					99.5792
BA/CA/14 p88 Cpx mid	47.8148	1.92379	5.30393	6.78245	0.109755	13.2912	23.4537	0.501955	0					99.1815
BA/CA/14 p89	48.3411	1.70355	4.77486	6.31545	0.105881	13.865	23.3487	0.246929	0.0204791					98.7219
BA/CA/14 p90	49.5712	1.44159	4.07951	5.94365	0.0697266	14.651	23.595	0.157873	0					99.5095
BA/CA/14 p91	49.1455	2.07396	4.0625	7.59552	0.160113	13.4736	22.5652	0.367021	0.00602327					99.4494

## Sheet: cpx 2000
Comment	SiO2	TiO2	Al2O3	FeO	MnO	MgO	CaO	Na2O	K2O	Cr2O3	NiO	BaO	V2O3	Total
2000-CA-01_p1	49.45	1.5031	4.9	5.76	0.1257	14.28	22.98	0.3446	0.02	0.7175	0.0078	0	0.0451	100.134
2000-CA-01_p10	46.08	2.87	7.73	7.2	0.1315	12.58	22.84	0.4909	0.0078	0.0373	0.0505	0	0.0673	100.085
2000-CA-01_p11	45.71	2.52	7.27	7.13	0.1526	12.91	22.69	0.4324	0	0.0186	0	0.0392	0.0673	98.9402
2000-CA-01_p12	49.1	2.07	4.52	7.39	0.1905	13.72	22.92	0.4368	0.0014	0.084	0.0214	0	0.0773	100.531
2000-CA-01_p19	51.12	1.0681	3.35	4.63	0.1584	15.84	22.76	0.3011	0.0336	0.3172	0	0	0.0376	99.616
2000-CA-01_p2	50.44	1.1162	4.09	5.38	0.1433	15.21	22.86	0.4211	0.0441	0.5465	0.0214	0.0551	0.0927	100.42
2000-CA-01_p20	50.63	1.3101	3.91	5.51	0.0247	14.96	22.55	0.4231	0.0118	0.4428	0	0	0.0451	99.8177
2000-CA-01_p21	45.74	2.84	7.7	6.91	0.0119	12.53	22.51	0.4891	0.1004	0.0653	0.0078	0	0.1121	99.0167
2000-CA-01_p22	48.58	1.96	5.31	5.69	0.129	13.78	22.99	0.3817	0.0065	0.3793	0	0	0.0325	99.239
2000-CA-01_p23	49.71	1.292	4.3	5.4	0	14.67	22.98	0.3709	0	0.2813	0	0	0.01	99.0142
2000-CA-01_p24	48.59	2.12	5.01	6.82	0.1561	13.44	22.71	0.4649	0	0	0	0.0549	0.0299	99.3958
2000-CA-01_p25	48.59	1.8	5.27	6.09	0	13.85	23.21	0.3337	0.0104	0.311	0.0583	0	0.0475	99.5709
2000-CA-01_p26	48.18	2.25	5.52	6.7	0.0193	13.62	22.94	0.4125	0.0065	0.0467	0	0.0549	0.0274	99.7773
2000-CA-01_p27	48.54	1.98	5.28	6.74	0.1579	13.48	22.71	0.4351	0	0.0326	0.0544	0	0.0823	99.4924
2000-CA-01_p28	48.41	2.45	6.46	6.93	0.0725	13.49	23	0.4259	0.0067	0.063	0.0446	0	0.0499	101.403
2000-CA-01_p29	48	2.45	5.97	6.6	0.0959	13.73	22.75	0.4427	0.0184	0.1354	0	0.047	0.0324	100.272
2000-CA-01_p3	48.87	1.93	4.96	7.02	0.114	13.84	23.27	0.383	0	0.0234	0.0175	0.0589	0.0599	100.547
2000-CA-01_p30	47.99	1.99	5.57	6.34	0.1268	13.78	22.62	0.3919	0.0396	0.2783	0.0175	0	0	99.1442
2000-CA-01_p31	47.14	2.46	5.72	6.98	0.121	13.13	22.59	0.5275	0.0277	0.0187	0	0.0118	0.0698	98.7966
2000-CA-01_p32	48.29	2.06	5.15	6.75	0.255	13.73	22.3	0.5587	0	0.0233	0.0718	0.0392	0.0224	99.2504
2000-CA-01_p33	45.92	3.15	7.36	6.96	0.1871	12.72	22.44	0.6261	0.0118	0	0.0058	0.1213	0.0597	99.5618
2000-CA-01_p37	50.01	1.2382	4.39	5.49	0.289	15.04	22.92	0.2517	0	0.3725	0	0	0.025	100.026
2000-CA-01_p38	50.17	1.3361	4.69	5.65	0.1534	14.64	22.94	0.4494	0	0.5016	0.0195	0	0.02	100.57
2000-CA-01_p39	49.68	1.3781	4.39	5.58	0.0198	14.96	22.8	0.3888	0.0119	0.5386	0.0759	0.0669	0	99.89
2000-CA-01_p52	49.2	2.04	4.87	6.69	0.3227	13.65	22.57	0.3381	0	0	0	0.0629	0.0075	99.7512
2000-CA-01_p53	48.34	2.09	4.96	6.61	0.2835	13.89	22.71	0.4366	0.0296	0.0141	0	0.0982	0.0424	99.5045
2000-CA-01_p54	48.49	2.17	5.51	6.53	0.1422	13.56	22.82	0.4198	0.0066	0.1122	0	0	0	99.7609
2000-CA-01_p55	48.13	1.98	6.35	6.89	0.0264	13.4	23.3	0.4628	0.0119	0.0748	0.035	0	0.0499	100.711
2000-CA-01_p56	45.66	2.4	6.71	6.84	0.095	12.94	23	0.3773	0	0.098	0.0098	0	0.0424	98.1726
2000-CA-01_p57	48.66	2.08	4.73	7.26	0.2169	13.64	22.34	0.3348	0.0158	0	0.0019	0.0157	0.0025	99.2976
2000-CA-01_p58	47.93	2.63	6.14	6.83	0.1681	12.97	22.42	0.4316	0.004	0.0023	0	0.0863	0.0349	99.6473
2000-CA-01_p59	48.73	2.12	5.1	6.72	0.0946	14.08	22.39	0.5072	0	0	0	0.0275	0.005	99.7743
2000-CA-01_p60	48.08	2.46	5.75	6.83	0.1479	13.69	22.73	0.4835	0.0187	0	0	0.0078	0.0824	100.28
2000-CA-01_p61	48.4	2.12	5.36	6.62	0.0352	13.54	22.49	0.418	0.0053	0.0398	0.0272	0	0.0899	99.1455
2000-CA-01_p62	47.4	2.4	6.13	7.2	0.1872	13.19	22.49	0.3491	0	0.1048	0.0117	0.0588	0.0473	99.569
2000-CA-01_p63	47.07	2.66	6.98	6.88	0.1362	13.27	23.56	0.4493	0.0248	0.105	0	0	0.0648	101.2
2000-CA-01_p64	45.91	2.7	6.46	6.72	0.1032	12.46	22.15	0.8737	0.7195	0.1609	0.0659	0.1136	0.0399	98.4767
2000-CA-01_p65	47.13	2.38	6.17	6.74	0.0136	13.33	22.83	0.3916	0.0184	0.1424	0.0175	0	0.0449	99.2085
2000-CA-01_p66	49.22	2.04	5.24	7.03	0.1549	14.04	22.57	0.4886	0.024	0.035	0.0175	0.1059	0.02	100.986
2000-CA-01_p67	48.93	2.03	4.72	6.57	0.1056	14.28	22.99	0.4356	0.0063	0	0.0544	0	0.0649	100.187
2000-CA-01_p68	48.43	2.08	5.68	6.45	0.1091	13.85	23.04	0.2557	0.0187	0.0935	0.066	0.0707	0.0574	100.201
2000-CA-01_p69	48.49	2.05	6.01	6.34	0	13.99	23.34	0.3566	0.0478	0.1053	0	0	0	100.73
2000-CA-01_p73	47.91	2.48	5.68	7.23	0.1887	13.28	22.23	0.5251	0.016	0	0.0253	0	0.0698	99.6349
2000-CA-01_p74	45.91	2.73	6.97	7.38	0.2184	12.52	22.7	0.4234	0.0461	0.1002	0.0408	0.0274	0.0299	99.0962
2000-CA-01_p75	45.36	3.7	8.1	7.8	0.0614	11.61	22.51	0.5203	0.0038	0	0.0058	0.043	0.0422	99.7566
2000-CA-01_p76	47.17	3.05	6.64	7.18	0.17	13.08	22.24	0.5468	0.0027	0.0303	0.0389	0	0.0274	100.176
2000-CA-01_p77	47.47	2.78	6.51	6.99	0.1125	13.14	22.84	0.6118	0.0199	0.0303	0	0	0.0199	100.524
2000-CA-01_p78	44.27	4.2	8.35	8.65	0.1402	11.52	22.35	0.6047	0.03	0	0.0309	0.0156	0.0817	100.243
2000-CA-01_p82	47.89	2.14	5.96	6.81	0.0704	13.48	22.82	0.3994	0.0008	0.0187	0.0642	0	0.0449	99.6985
2000-CA-01_p83	46.81	2.64	6.74	7.03	0.1495	12.95	22.88	0.4775	0.2278	0.0466	0	0	0.1322	100.084
2000-CA-01_p84	47.07	2.85	6.69	7.09	0.2553	13.21	22.56	0.3937	0	0.0023	0.0175	0.0509	0.0448	100.234
2000-CA-01_p88	50.41	1.1386	4.12	5.25	0.0846	15.14	22.94	0.4057	0.0186	0.347	0	0.0591	0.0451	99.9588
2000-CA-01_p89	50.14	1.0913	4.18	4.98	0.1556	14.65	22.33	0.4067	0.0177	0.2745	0.035	0.0551	0.02	98.3359
2000-CA-01_p90	50.98	1.1872	3.88	5.18	0.1891	15.67	23.48	0.3745	0	0.3565	0.0039	0.0788	0.0476	101.427
2000-CA-01_p91	48.08	1.88	6.05	5.94	0.0837	13.81	22.66	0.34	0.0254	0.2646	0.0078	0.055	0.0275	99.224
2000-CA-01_p92	47.69	2.16	5.95	7.05	0.0919	13.44	22.64	0.4139	0	0.091	0	0.0078	0.0349	99.5695
2000-CA-01_p93	42.66	4.55	9.38	8.23	0.241	10.85	21.94	0.5838	0.0328	0.0023	0	0	0.0594	98.5293
2000-CA-03_p10	47.88	2.44	6.16	6.92	0.0651	13.23	22.64	0.5386	0.0284	0.0213	0.0315	0	0.043	99.998
2000-CA-03_p11	48.47	2.53	6.33	6.73	0.0285	13.71	22.79	0.549	0.0027	0	0.0631	0.0636	0	101.267
2000-CA-03_p115	46.6	3.17	7.83	7.71	0.1317	12.61	22.76	0.5055	0	0.0381	0	0.04	0.0763	101.472
2000-CA-03_p116	45.8	3.36	7.87	8.13	0.1033	12.48	22.81	0.4139	0.0295	0.0024	0	0.064	0.0814	101.144
2000-CA-03_p117	45.82	3.52	7.64	8.28	0.11	12.45	22.41	0.5302	0.0269	0.0429	0	0	0.0915	100.921
2000-CA-03_p118	44.47	3.87	8.39	8.49	0.1864	11.89	22.02	0.5421	0.0093	0.0308	0	0	0.1015	100
2000-CA-03_p119	49.64	2.32	4.55	7.57	0.2396	14.52	22.12	0.3981	0.0325	0.0262	0.002	0.0401	0.0637	101.522
2000-CA-03_p12	47.29	3.48	10.32	8.81	0.2787	9.14	18.98	1.46	0.2185	0	0.0196	0.0986	0.0978	100.193
2000-CA-03_p120	48.71	2.48	5.22	7.97	0.1886	13.93	21.76	0.4885	0.0137	0.0262	0	0.06	0.033	100.88
2000-CA-03_p13	49.93	1.98	4.68	7.11	0.1921	14.18	22.38	0.5745	0.0041	0.0307	0.0729	0	0.0632	101.198
2000-CA-03_p130	49.08	2.36	5.55	6.96	0.1653	13.43	22.66	0.5603	0.039	0	0.006	0.028	0.0331	100.872
2000-CA-03_p131	49.17	2.14	5.3	7.03	0.199	13.97	22.53	0.4153	0.019	0.0692	0.0238	0	0.1019	100.968
2000-CA-03_p133	47.94	2.71	6.39	6.92	0.022	13.21	22.77	0.5463	0	0.0285	0.0615	0.016	0.0789	100.693
2000-CA-03_p134	47.36	2.65	6.59	7.1	0.0534	13.19	23.04	0.4834	0	0.0262	0.0099	0	0.0586	100.561
2000-CA-03_p136	53.32	0.9128	1.94	5.77	0.1572	16.21	22.91	0.4952	0.0161	0	0.006	0.0684	0.1074	101.913
2000-CA-03_p137	48.36	2.48	6.01	7.2	0.1247	13.29	22.87	0.4429	0.0284	0.0238	0.0218	0	0.0331	100.885
2000-CA-03_p139	50.66	1.4981	4.32	5.53	0.1533	15.06	22.78	0.3976	0.0231	0.6073	0.0317	0.0642	0.069	101.194
2000-CA-03_p14	49.9	2.04	5.11	6.91	0.1762	14.23	23.01	0.4071	0.0298	0.0236	0.0039	0.0636	0.0152	101.919
2000-CA-03_p140	51.57	1.3741	4.12	5.8	0.1857	15.33	22.27	0.4213	0.0084	0.4541	0.0119	0.1444	0.0562	101.746
2000-CA-03_p142	47.47	2.47	7.07	7.35	0.1009	13.07	22.93	0.4252	0.0135	0	0	0.076	0.0585	101.034
2000-CA-03_p143	48.57	2.65	6.06	6.95	0.1229	13.47	22.88	0.5896	0.0038	0	0.0911	0	0.0966	101.484
2000-CA-03_p144	50.15	2.33	4.09	8.19	0.0533	13.76	21.99	0.553	0	0.0118	0	0	0.1446	101.273
2000-CA-03_p15	44.87	3.58	8.45	7.88	0.0792	11.85	22.26	0.5575	0.039	0.0094	0	0.0118	0.136	99.723
2000-CA-03_p151	47.95	2.65	6.34	6.92	0.0879	13.32	23.06	0.5013	0	0.0071	0.0039	0.032	0.0966	100.969
2000-CA-03_p152	48.14	2.71	6.42	6.82	0.0641	13.21	22.39	0.5336	0	0	0.0535	0	0.0585	100.4
2000-CA-03_p157	45.62	2.58	8.96	6.57	0.0157	11.99	22.25	0.5164	0.1887	0.0761	0	0.0999	0.0635	98.9303
2000-CA-03_p158	48.81	2.39	5.93	6.82	0.1552	13.68	22.95	0.461	0.0148	0.019	0	0.004	0.0458	101.28
2000-CA-03_p159	48.23	2.72	6.12	6.68	0.2232	13.29	22.92	0.5434	0.0068	0	0.0356	0.048	0.0407	100.858
2000-CA-03_p160	47.28	2.86	6.4	7.25	0.1612	13.14	22.87	0.469	0.0215	0	0.0475	0	0.0381	100.537
2000-CA-03_p161	47.53	2.6	6.13	7.17	0.0703	13.4	22.38	0.6103	0.0159	0	0	0.048	0.0534	100.008
2000-CA-03_p162	49.03	2.3	5.64	6.89	0.0763	13.97	22.81	0.4547	0	0.1238	0	0.08	0.061	101.436
2000-CA-03_p169	47.32	2.69	7.26	7.41	0.0716	13.02	22.87	0.5397	0.0026	0.0167	0.0416	0	0.0812	101.323
2000-CA-03_p170	47.06	2.79	7.07	7.35	0	12.69	22.39	0.4127	0.0163	0.0309	0.0237	0	0.0711	99.9048
2000-CA-03_p171	49.96	1.98	4.92	6.71	0.0538	14.29	22.87	0.4585	0.0233	0	0.0278	0.016	0.0891	101.398
2000-CA-03_p175	48.3	2.16	6.5	6.76	0.0049	13.56	22.59	0.383	0.0327	0.2021	0.0336	0.012	0.0635	100.602
2000-CA-03_p176	49.84	1.82	4.98	6.06	0.1373	14.5	22.92	0.4535	0	0.2289	0.0336	0.0521	0.0917	101.117
2000-CA-03_p178	47.05	2.78	7.34	7.02	0.1736	12.92	23.2	0.3179	0.0092	0.0404	0.0198	0.0678	0.0254	100.964
2000-CA-03_p179	47.42	2.74	6.45	6.86	0.1402	13.27	23.52	0.5084	0.0363	0.0047	0	0.008	0.0279	100.985
2000-CA-03_p180	47.17	2.85	6.87	7.38	0.0612	12.9	22.91	0.4741	0.0175	0	0.075	0	0.0025	100.71
2000-CA-03_p181	47.99	2.65	6.08	6.92	0.1504	13.12	22.75	0.5584	0.0282	0	0	0	0.0787	100.326
2000-CA-03_p182	50.14	1.97	4.25	6.63	0.2222	14.23	22.87	0.4714	0.023	0	0.0217	0.0519	0.0661	100.946
2000-CA-03_p190	48.12	2.43	6.03	7.05	0.0098	13.43	22.85	0.5253	0	0.0689	0	0	0.0635	100.577
2000-CA-03_p191	47.41	2.67	6.27	6.94	0.1002	13.05	22.58	0.6261	0.0338	0.0214	0.002	0.0558	0.0507	99.81
2000-CA-03_p192	46.55	2.94	6.96	7.32	0.0443	12.87	22.93	0.3684	0.0309	0.0877	0	0.004	0.0862	100.191
2000-CA-03_p193	47.33	2.4	6.44	6.9	0.2013	13.18	23.28	0.3852	0	0.1211	0.0711	0	0.0457	100.354
2000-CA-03_p194	47.57	2.48	6.34	6.67	0.0985	13.42	23.59	0.3987	0	0.1308	0.0079	0.028	0.0406	100.774
2000-CA-03_p195	47.44	2.49	6.57	6.68	0.2801	13.16	23.3	0.3995	0	0.1354	0	0.0878	0.0431	100.586
2000-CA-03_p196	47.48	2.69	7.42	6.94	0.2152	12.95	23.07	0.4835	0.0201	0.1068	0	0	0.1141	101.49
2000-CA-03_p197	48.99	2.1	6.04	6.87	0	13.79	22.72	0.4979	0.0487	0.2422	0.0771	0.1356	0.066	101.577
2000-CA-03_p205	48.41	2.27	5.89	7.01	0.0465	13.74	22.66	0.5177	0.0205	0.0451	0.0039	0.0638	0.1015	100.779
2000-CA-03_p206	48.43	2.25	6.04	7.24	0.1499	13.54	22.89	0.3784	0.0418	0.0783	0	0	0.0558	101.094
2000-CA-03_p207	49.09	2.25	5.54	6.81	0.0876	13.99	23.52	0.4037	0.0106	0.0997	0.0593	0	0.0381	101.899
2000-CA-03_p208	48.28	2.51	5.68	6.87	0.2631	13.55	22.94	0.4723	0.0067	0	0.0652	0	0.0304	100.668
2000-CA-03_p209	47.74	2.5	6.23	7.1	0.0693	13.33	22.97	0.5442	0.0134	0.0094	0.0514	0	0.0583	100.616
2000-CA-03_p210	49.47	1.86	4.41	7.03	0.1704	14.56	22.96	0.4773	0.007	0	0	0.0279	0.0786	101.051
2000-CA-03_p214	48.04	2.42	5.85	6.86	0.2023	13.84	22.72	0.494	0	0.064	0.0868	0.016	0.0228	100.616
2000-CA-03_p215	46.67	3.18	7.47	7.43	0.0946	12.48	22.53	0.5067	0.0226	0.1372	0	0	0.1188	100.64
2000-CA-03_p216	47.1	3.03	7.09	7.34	0.1898	12.88	22.55	0.5141	0.0229	0.1231	0	0	0.0506	100.89
2000-CA-03_p217	48.85	2.21	5.15	6.9	0.0367	13.69	22.34	0.5998	0	0.0024	0.0376	0	0.0406	99.8572
2000-CA-03_p218	47.61	2.62	6.67	7.27	0.1366	13.08	23.09	0.4488	0.012	0.1183	0	0.1392	0.086	101.281
2000-CA-03_p219	47.23	2.68	6.44	7.41	0.0663	13.31	22.91	0.4566	0	0	0.0255	0.0396	0.0227	100.591
2000-CA-03_p220	50.15	1.75	4.41	6.9	0.0528	14.04	22.84	0.3447	0.0025	0.0659	0.0039	0.0079	0.0504	100.618
2000-CA-03_p221	49.07	2.02	4.97	6.78	0.0066	13.67	22.79	0.5144	0	0.0118	0.0235	0	0.0528	99.9092
2000-CA-03_p223	47.96	2.61	6.18	6.93	0.1026	13.09	22.76	0.5165	0.0083	0.0399	0.0215	0	0.0451	100.264
2000-CA-03_p224	47.17	2.62	6.56	7.31	0.0455	12.75	22.93	0.4832	0.0012	0.0047	0.0039	0	0.1001	99.9786
2000-CA-03_p225	45.26	3.57	7.94	7.77	0.1393	12.31	22.62	0.5318	0.0065	0.0093	0.0896	0	0.0998	100.346
2000-CA-03_p247	49.04	1.72	5.2	6.84	0.1235	14.35	22.51	0.4109	0.0078	0.3033	0.0544	0	0.0474	100.607
2000-CA-03_p248	47.35	2.28	6.13	7.16	0.0492	13.29	22.82	0.347	0.0052	0.063	0.0272	0	0.0523	99.5739
2000-CA-03_p249	47.26	2.23	5.96	7.03	0.0598	13.5	22.56	0.426	0.0131	0.028	0.033	0.0117	0.0399	99.1515
2000-CA-03_p25	49.12	2.2	5.25	6.72	0.2013	13.83	22.23	0.5228	0.0231	0	0	0.012	0	100.109
2000-CA-03_p250	49.98	1.4078	4.32	5.53	0	15.04	23.2	0.3651	0	0.239	0	0.0669	0.01	100.159
2000-CA-03_p251	49.55	1.4384	6.36	5.32	0.0785	14.41	22.67	0.3829	0.0506	0.2226	0.0117	0	0.0451	100.54
2000-CA-03_p252	46.98	2.52	6.53	7.51	0.1221	12.83	22.64	0.537	0.0037	0.0325	0.0602	0.0039	0.0398	99.8092
2000-CA-03_p253	47.2	2.58	6.17	6.73	0.095	13.09	22.86	0.442	0.0304	0.028	0.0835	0	0.0524	99.3614
2000-CA-03_p254	46.17	3.04	7.46	7.23	0.1458	12.43	22.5	0.403	0	0.0326	0	0	0.0523	99.4637
2000-CA-03_p255	44.09	2.87	7.36	7.37	0.1278	11.8	22.16	0.5806	0.0673	0	0	0.0235	0.0348	96.4841
2000-CA-03_p256	46.54	2.92	6.83	7.32	0.0496	13.06	23.17	0.5672	0.0054	0	0.0543	0.0861	0.0299	100.632
2000-CA-03_p257	48.43	2.4	5.5	6.83	0.1649	13.41	23.21	0.5296	0.0133	0.021	0.0214	0	0.0549	100.585
2000-CA-03_p258	45.84	3.04	7.4	7.59	0.0896	12.55	22.85	0.4585	0.0066	0.0232	0	0.0391	0.0398	99.9269
2000-CA-03_p259	48.85	1.97	4.66	6.69	0.0589	13.72	22.37	0.4478	0.0649	0.0141	0	0	0	98.8458
2000-CA-03_p26	47.43	2.82	6.7	7.23	0.0825	13.15	23.07	0.5014	0	0.0213	0	0.0636	0.0202	101.089
2000-CA-03_p260	47.68	2.83	6.28	7.26	0.1063	13.34	22.65	0.583	0.0001	0.0723	0.0233	0	0.0473	100.872
2000-CA-03_p261	47.6	2.84	6.38	7.09	0.1204	13.1	22.71	0.5012	0.0224	0.028	0	0.0313	0.0747	100.498
2000-CA-03_p262	49.57	1.89	4.86	6.57	0.3325	13.97	22.91	0.4056	0.0078	0.0141	0.0467	0	0.0075	100.584
2000-CA-03_p263	49.39	2.07	4.89	6.86	0.1267	14.03	23	0.4596	0.008	0.0303	0.0136	0	0.0624	100.941
2000-CA-03_p27	46.53	3.19	7.15	7.38	0.2037	12.73	22.86	0.4221	0	0	0	0	0.053	100.519
2000-CA-03_p271	47.74	2.45	5.98	6.65	0.1002	13.15	23.4	0.491	0.0091	0.0607	0.0117	0	0.0349	100.078
2000-CA-03_p272	46.6	2.55	6.8	7.04	0.1194	12.9	22.63	0.5251	0.0303	0.028	0.064	0	0.0771	99.3639
2000-CA-03_p273	46.96	2.83	6.69	7.23	0.1898	12.96	22.85	0.592	0.0066	0	0	0.047	0.0448	100.4
2000-CA-03_p274	47.37	2.82	6.19	7.07	0.2181	13.18	22.77	0.5316	0	0	0.0505	0.098	0.0424	100.341
2000-CA-03_p275	47.37	2.54	5.68	6.93	0.069	13.26	22.95	0.6028	0.0267	0	0	0	0.0524	99.4809
2000-CA-03_p276	45.75	3.03	7.74	7.55	0.1732	12.7	22.89	0.4418	0	0.0163	0	0	0.0871	100.378
2000-CA-03_p28	47.54	2.06	6.7	7.09	0.1623	13.18	23.14	0.3412	0.0134	0.1798	0.0591	0.012	0.0152	100.493
2000-CA-03_p289	49.75	1.1682	4.17	5.14	0.0746	14.6	22.67	0.5387	0.0557	0.4905	0.0155	0	0.0426	98.7158
2000-CA-03_p29	46.69	2.84	7.45	7.63	0	12.96	22.84	0.4802	0.0134	0.1394	0.0807	0	0.0404	101.164
2000-CA-03_p290	51.02	1.0662	3.97	5.27	0.2161	15.29	22.85	0.3938	0.0362	0.4482	0.0234	0	0.0251	100.609
2000-CA-03_p291	51.31	1.1044	4.13	4.93	0.0472	15.41	22.81	0.5102	0.0531	0.6013	0.0545	0.0591	0.01	101.03
2000-CA-03_p292	49.59	1.3965	4.9	5.78	0.1219	14.18	23.16	0.3901	0.0107	0.5594	0	0	0.0375	100.126
2000-CA-03_p293	50.6	0.9767	3.07	5.11	0.1076	15.46	23	0.364	0.0335	0.5329	0.074	0.0197	0	99.3484
2000-CA-03_p294	45.12	4.25	7.31	8.91	0.349	11.37	22.07	0.7237	0	0.0325	0.031	0.0117	0.156	100.334
2000-CA-03_p295	46.44	3.01	6.51	7.28	0.1436	12.68	22.52	0.5645	0.0028	0.0023	0	0	0.1145	99.2678
2000-CA-03_p296	49.19	2.05	4.56	6.84	0.2487	14.04	22.5	0.4978	0.0305	0	0	0	0.0799	100.037
2000-CA-03_p297	47.52	2.97	7.02	7.33	0.1956	13.32	22.59	0.5834	0.0214	0.0163	0.0155	0.1135	0.0324	101.728
2000-CA-03_p298	46.39	2.68	7.21	7.15	0.1715	12.84	22.8	0.4658	0.0066	0.0559	0	0	0.0399	99.8098
2000-CA-03_p299	47.33	2.47	6.37	7.08	0.0906	13.24	22.83	0.5307	0.0065	0	0	0	0.0674	100.015
2000-CA-03_p300	48.28	2.45	5.26	7.51	0.2961	13.51	22.06	0.4633	0.028	0.0163	0	0	0.0846	99.9583
2000-CA-03_p301	46.74	2.44	7.28	7.31	0	12.67	23.16	0.3877	0.033	0	0	0.0902	0	100.111
2000-CA-03_p302	46.3	2.85	7.46	7.16	0	12.77	22.93	0.4832	0.0174	0.0047	0	0	0.0499	100.025
2000-CA-03_p304	50.92	0.9729	3.7	4.71	0.1244	15.25	22.95	0.3667	0.0293	0.6275	0.0312	0.0789	0.0226	99.7836
2000-CA-03_p305	50.64	0.9646	3.59	4.58	0.1011	15.7	22.98	0.3362	0.0026	0.6255	0.0604	0	0.0302	99.6106
2000-CA-03_p306	50.77	0.9452	3.74	4.73	0.1233	15.32	22.76	0.3657	0.0226	0.7057	0.0195	0.0197	0.0025	99.5243
2000-CA-03_p307	52.47	1.97	7.35	6.68	0.1908	10.64	19.35	0.9732	0.3554	0	0.0098	0	0.0749	100.064
2000-CA-03_p308	48.08	2.41	6.25	6.97	0.1202	13.42	22.8	0.5628	0	0.0141	0.0234	0	0.0225	100.673
2000-CA-03_p309	45.41	3.2	7.37	7.41	0.1174	12.43	22.21	0.6303	0.0238	0.007	0.0777	0.0549	0.0922	99.0334
2000-CA-03_p37	50.21	1.81	4.26	6.61	0.0921	14.52	22.43	0.4515	0	0	0.0316	0	0.0101	100.425
2000-CA-03_p38	47.2	3.18	7	7.06	0.2281	12.78	22.3	0.5363	0.0036	0.0143	0	0	0.0405	100.343
2000-CA-03_p39	45.82	3.86	7.78	8.25	0.017	12.05	22.17	0.7424	0.0241	0	0.0138	0.0635	0.1789	100.97
2000-CA-03_p4	50.01	2.08	5.11	6.99	0.4324	14.36	22.23	0.4879	0.0279	0	0.0019	0	0.0253	101.755
2000-CA-03_p40	50.45	1.78	3.86	6.56	0.2039	14.71	22.64	0.4812	0.0241	0.0451	0	0	0.038	100.792
2000-CA-03_p41	48.72	2.36	5.77	7.01	0.021	13.37	22.59	0.5905	0.0134	0.0497	0.0277	0.008	0.0355	100.566
2000-CA-03_p42	49.12	3.4	14.88	6.54	0.0875	7.24	17.04	2.15	1.0233	0.0544	0.0118	0.0199	0.0808	101.648
2000-CA-03_p43	47.54	2.97	6.34	6.89	0.0496	13.36	22.31	0.5262	0.0027	0	0	0	0.0203	100.009
2000-CA-03_p44	49.44	2.15	4.96	6.77	0.2011	14.14	22.55	0.5498	0	0	0.006	0	0	100.767
2000-CA-03_p45	42.11	6.05	8.67	11.1	0.1677	9.65	21.16	0.913	0.0315	0	0	0	0.1522	100.004
2000-CA-03_p5	44.51	4.97	8.82	8.78	0	11.08	21.83	0.7687	0.0174	0	0	0.0869	0.0854	100.948
2000-CA-03_p55	49.76	2.16	4.61	6.59	0.1135	14.35	22.72	0.501	0.031	0	0	0	0.0532	100.889
2000-CA-03_p56	47.01	3.34	7.4	7.55	0.1021	12.75	22.43	0.5733	0.031	0.0047	0.0571	0.139	0.096	101.483
2000-CA-03_p58	46.93	3.07	7.04	7.69	0.058	13.02	22.42	0.6431	0.0203	0.0426	0.0099	0.0357	0.0884	101.068
2000-CA-03_p59	46.99	2.77	6.77	7.15	0.0705	13.03	22.92	0.4711	0.0308	0.0379	0.0316	0.0557	0.0834	100.411
2000-CA-03_p6	50.02	1.95	4.99	7	0.2187	14.15	22.49	0.4293	0.0189	0.0426	0.0552	0.0279	0.0177	101.41
2000-CA-03_p61	39.96	0	0.0425	16.26	0.1717	44.72	0.3647	0	0.0237	0.009	0.2111	0	0.0024	101.765
2000-CA-03_p67	47.77	2.54	6.65	7.21	0.0371	13.15	22.92	0.5624	0.0028	0.0047	0.0217	0	0.0506	100.919
2000-CA-03_p68	47.27	2.73	6.98	7.31	0.2083	13.01	22.83	0.5428	0.0103	0.0284	0.0611	0.0715	0.086	101.138
2000-CA-03_p7	50.46	2.11	3.81	7.57	0.4116	13.93	22.18	0.5329	0.0391	0	0	0.004	0.0631	101.111
2000-CA-03_p70	48.88	2.2	5.74	6.9	0.0429	13.66	22.7	0.5191	0.0376	0.1185	0	0.016	0.0203	100.834
2000-CA-03_p71	48.16	2.52	6.42	7.13	0.2114	13.17	22.8	0.5504	0.0096	0	0.0572	0.008	0.0405	101.077
2000-CA-03_p72	46.99	2.82	7.2	7.15	0.0607	12.97	22.69	0.4436	0	0.0828	0	0	0.0784	100.486
2000-CA-03_p76	48.34	2.33	6.14	7.68	0.1848	13.46	22.14	0.4434	0.0026	0.0189	0	0	0.0505	100.79
2000-CA-03_p78	49.6	1.98	4.47	6.63	0.3382	14.26	22.48	0.5212	0.0215	0	0.0374	0.1075	0.0203	100.466
2000-CA-03_p79	47.77	2.76	6.33	7.4	0.0121	13	22.78	0.5645	0.0403	0	0.0415	0	0.1012	100.799
2000-CA-03_p85	47.68	2.78	6.8	7.08	0.0652	13.5	22.71	0.5162	0	0.0166	0.0039	0	0.0734	101.225
2000-CA-03_p86	49.55	1.97	4.9	6.99	0.063	13.86	22.68	0.4814	0.0094	0	0.0157	0.0797	0.0608	100.66
2000-CA-03_p88	46.48	3.14	7.91	7.42	0.1114	12.46	22.95	0.5532	0.0136	0.0237	0	0	0.0682	101.13
2000-CA-03_p89	47.95	2.88	6.68	7.18	0.1442	13.43	22.8	0.5263	0.0081	0.0094	0	0	0.0885	101.697
2000-CA-03_p90	47.32	3.12	7.01	7.37	0.1437	12.91	22.72	0.5127	0.0378	0	0	0	0.043	101.187
2000-CA-03_p91	49.73	2.16	4.9	6.93	0.2737	14.32	22.41	0.4557	0.0136	0.0995	0.0948	0.0637	0.0785	101.529
2000-CA-03_p92	49.54	2.26	4.88	7.21	0.3513	14.29	22.24	0.532	0.0212	0.0853	0	0	0.0456	101.455
2000-CA-03_p93	49.04	2.37	5.57	6.87	0.0433	13.83	22.93	0.5254	0	0	0.006	0	0.1039	101.289
2000-CA-03_p94	47.76	2.84	6.29	6.96	0.2518	13.31	22.65	0.4805	0	0.0094	0	0.1114	0.0683	100.731
2000-CA-03_p95	48.16	2.2	5.88	6.96	0.0849	13.54	22.63	0.4312	0.0068	0.0047	0	0	0.0507	99.9483
2000-CA-11_p16	48.2	2.48	5.98	6.92	0.2633	13.53	22.6	0.606	0	0	0.0117	0	0.0897	100.681
2000-CA-11_p17	47.68	2.68	6.77	7.25	0.3597	13.19	22.6	0.5309	0	0	0.0485	0	0.0025	101.112
2000-CA-11_p18	47.27	2.91	6.56	7.53	0.0598	12.93	22.59	0.6759	0.0264	0.0466	0	0.0391	0.0746	100.712
2000-CA-11_p19	49.21	2.04	5.11	6.98	0.1407	14.03	22.64	0.4516	0.0053	0	0.0155	0	0.1022	100.725
2000-CA-11_p20	48.03	2.16	6.31	6.81	0.1671	13.76	22.92	0.3865	0.0028	0.0467	0	0.047	0.0524	100.692
2000-CA-11_p21	47.72	2.62	6.54	7.24	0.146	13.08	22.49	0.546	0.0212	0	0.0253	0	0.0748	100.503
2000-CA-11_p22	46.33	2.7	6.21	7.17	0.0695	12.77	22.31	0.6578	0.0052	0	0	0.0549	0.0773	98.3547
2000-CA-11_p23	48.27	2.35	5.5	6.94	0.0941	13.66	22.89	0.3664	0.013	0	0	0.0078	0.0748	100.166
2000-CA-11_p24	48.73	2.08	4.89	6.96	0.2181	13.38	22.57	0.6005	0.0198	0	0.0195	0	0.0324	99.5003
2000-CA-11_p28	49.26	2.06	5.31	6.79	0	14.06	22.84	0.4799	0.0305	0.0209	0.0116	0	0.0075	100.87
2000-CA-11_p29	47.87	2.54	6.84	6.84	0.1755	13.47	23.11	0.4054	0.0222	0	0.0541	0	0.0644	101.392
2000-CA-11_p30	44.72	3.71	9.36	7.49	0.2623	12.16	22.63	0.4349	0.0734	0	0	0	0.0837	100.924
2000-CA-11_p31	47.64	2.08	6.33	6.65	0.1054	13.48	23.18	0.465	0	0.1179	0.0154	0.035	0.0667	100.165
2000-CA-11_p32	49.47	2.21	4.55	6.7	0.1462	14.12	22.82	0.3826	0.0356	0.0832	0.0519	0.0698	0.0716	100.711
2000-CA-11_p33	46.65	2.9	7.07	7.28	0.1135	12.82	22.77	0.566	0.0131	0.0046	0.0019	0.0039	0.0493	100.242
2000-CA-11_p37	47.45	2.5	6.54	7.53	0	12.85	22.79	0.4602	0.0157	0	0	0.0696	0.0763	100.282
2000-CA-11_p38	47.11	2.7	6.84	7.68	0.0187	12.86	22.85	0.4683	0.0115	0	0.0172	0	0.0983	100.654
2000-CA-11_p39	49	2.06	5.26	7.06	0.2203	13.9	22.71	0.4831	0.0092	0.0046	0	0	0.0393	100.746
2000-CA-11_p4	51.29	0.9683	3.78	4.55	0.1889	15.76	22.69	0.4792	0.0133	0.8556	0.0818	0.0828	0.0151	100.755
2000-CA-11_p40	47.93	2.51	6.51	7.17	0.0273	13.18	22.64	0.5142	0.0156	0	0.0191	0	0.0295	100.546
2000-CA-11_p41	47.26	2.75	7.11	7.15	0.1435	13	22.94	0.4652	0.0873	0.0275	0.0115	0.0773	0.0712	101.093
2000-CA-11_p42	45.25	3.41	7.88	7.6	0.1359	12.14	22.62	0.5488	0.0155	0.0436	0	0.0424	0.0785	99.7648
2000-CA-11_p48	50.78	1.1829	3.85	5.11	0.188	15.44	23.03	0.4096	0.034	0.5731	0.0863	0.0233	0.0617	100.769
2000-CA-11_p49	50.95	1.2089	3.92	5.19	0.0321	15.07	22.82	0.332	0	0.4438	0	0	0.0618	100.029
2000-CA-11_p5	50.82	1.0172	3.7	4.93	0.1344	15.83	22.72	0.3966	0.0237	0.6944	0.0195	0.0787	0	100.365
2000-CA-11_p50	46.88	2.63	6.54	7.21	0.0727	13.21	22.64	0.4247	0	0.085	0.0057	0.0772	0.0834	99.8588
2000-CA-11_p51	50.45	1.3229	4.28	5.24	0.0933	15.12	23.23	0.2834	0.0198	0.4529	0.0614	0.1319	0.0222	100.708
2000-CA-11_p52	48.89	2.01	5.77	6.32	0.1084	13.87	23.49	0.3926	0.0157	0.3018	0	0.0619	0.0542	101.284
2000-CA-11_p54	46.56	2.93	6.88	7.44	0.214	12.78	22.84	0.543	0.0053	0.0046	0	0.054	0.0147	100.266
2000-CA-11_p55	49.24	2.08	4.89	7.02	0.1061	13.94	22.66	0.4724	0	0.0092	0	0	0.0786	100.496
2000-CA-11_p6	47.94	2.38	6.44	6.97	0.0167	13.02	22.91	0.4264	0.0024	0.0233	0	0.0431	0.0848	100.257
2000-CA-11_p61	47.95	2.53	6.32	6.89	0	13.63	22.88	0.4127	0.0104	0.0598	0	0.0077	0.0516	100.742
2000-CA-11_p62	46	2.71	7.44	7.51	0.1354	12.78	22.31	0.36	0.0155	0.4792	0.0248	0.0308	0.0539	99.8497
2000-CA-11_p63	47.32	2.76	6.7	7.33	0.1107	13.06	22.82	0.3165	0.0127	0.039	0.0554	0	0.0662	100.59
2000-CA-11_p67	49.43	2.2	4.89	6.76	0.0143	14.04	22.68	0.3879	0	0.0115	0.0899	0.0078	0.0344	100.546
2000-CA-11_p68	47.52	2.64	6.4	6.92	0.1913	13.11	22.6	0.5671	0.0052	0	0	0	0.0564	100.01
2000-CA-11_p69	45.92	3.24	7.89	7.84	0.26	12.45	22.38	0.3943	0.0248	0.0321	0.0782	0.0423	0.0953	100.647
2000-CA-11_p79	48.3	2.43	5.72	6.88	0.1374	13.67	22.85	0.5244	0.0248	0.0253	0	0	0.0516	100.614
2000-CA-11_p80	48.61	2.57	5.75	7.04	0.0991	13.52	22.49	0.4307	0.0247	0.0413	0	0	0.0859	100.662
2000-CA-11_p81	46.41	2.67	6.94	7.13	0.1763	12.67	22.59	0.4036	0	0	0.0248	0.0731	0.0906	99.1784
2000-CA-11_p82	50.88	1.1668	3.92	5.25	0.1144	15.4	23.17	0.378	0.0119	0.3482	0.0919	0.0542	0.0099	100.795
2000-CA-11_p83	50.85	1.165	4.16	5.2	0.117	15.06	23.19	0.2694	0.0323	0.5006	0	0.0155	0.0345	100.594
2000-CA-11_p84	48.31	1.85	4.62	7.04	0.2519	13.36	22.08	0.5129	0.1227	0.0275	0.0248	0	0.0294	98.2293
2000-CA-11_p91	47.87	2.56	6.64	6.81	0.1923	13.25	22.81	0.4856	0.014	0.2138	0	0.0347	0.0467	100.927
2000-CA-11_p93	47.69	2.07	5.46	6.66	0.1082	13.61	22.28	0.4457	0.0612	0.2344	0.0248	0	0.0147	98.659
2000/CA/01/Phh p43	50.7072	1.05617	3.42384	4.98263	0.0916776	15.4453	23.0325	0.296855	0					99.0362
2000/CA/01/Phh p44	44.8667	4.00276	6.90626	8.40087	0.145909	11.822	22.4532	0.59371	0.00722792					99.1987
2000/CA/01/Phh p45	48.3282	2.39598	4.27602	8.10626	0.202724	13.472	22.2881	0.584264	0.00963723					99.6632
2000/CA/01/Phh p50 core	48.7048	1.79031	4.90713	6.13534	0.0981338	13.9976	23.2858	0.308999	0					99.2281
2000/CA/01/Phh p52 rim	45.823	3.46383	6.36018	8.3597	0.16786	11.9795	22.5288	0.468221	0					99.1511
2000/CA/01/Phh p53 mid_B	48.6085	1.76028	4.74085	5.98482	0.0916776	13.9197	23.2788	0.434488	0.00843257					98.8275
2000/CA/02 Phh p119	44.4324	3.22356	7.08765	7.66242	0.111046	12.6296	23.1151	0.350829	0.00843257					98.621
2000/CA/05 aa p203 core	48.7796	1.98386	4.34404	6.62935	0.179481	14.1071	22.922	0.465523	0					99.411
2000/CA/05 aa p204 mid	46.5761	2.63291	6.07486	7.31892	0.147201	13.064	22.6729	0.427741	0.00602327					98.9207
2000/CA/05 aa p204 rim	46.3536	2.70466	5.99361	7.2443	0.134288	12.8087	22.5862	0.427741	0.00963723					98.2626
2000/CA/05 aa p207 core	47.4596	2.02223	5.56091	6.73099	0.103299	13.5068	23.1598	0.489811	0.00240931					99.0359
2000/CA/05 aa p209 mid2	49.3209	1.54838	4.30059	6.04785	0.0761828	14.4056	22.8646	0.28741	0.00240931					98.8539
2000/CA/05 aa p210 rim	43.305	4.18629	8.41411	8.58484	0.132997	11.1172	21.9761	0.294156	0.0120465					98.0227
2000/CA/05 aa p211 rim2	45.6989	3.12345	5.84623	8.1307	0.16786	12.205	22.561	0.619347	0.0192745					98.3718
2000/CA/05 aa p212 core	49.5391	1.203	3.88489	5.12672	0.0736003	15.0606	23.1836	0.383213	0					98.4548
2000/CA/05 aa p214 rim	47.9004	2.07229	5.03184	6.87379	0.147201	13.7589	22.9136	0.394007	0.00722792					99.0991

## Sheet: plag 1999
Comment	SiO2	TiO2	Al2O3	FeO	MnO	MgO	CaO	Na2O	K2O	Cr2O3	BaO	NiO	V2O3	Total
BA-CA-05_p10	48.23	0.1518	32.99	0.581	0	0.065	16.25	2.18	0.1358	0.0261	0	0.08	0	100.69
BA-CA-05_p113	51.29	0.0831	29.49	0.6859	0	0.1478	12.8	3.63	0.2888	0.0023	0	0.0348	0	98.4527
BA-CA-05_p114	51.1	0.237	29.8	0.7318	0.0478	0.1317	13.16	3.65	0.2561	0.0517	0.1056	0.0019	0	99.2736
BA-CA-05_p115	50.51	0.1164	29.88	0.6058	0	0.0904	13.42	3.45	0.2047	0.0188	0.0235	0.0523	0	98.3719
BA-CA-05_p116	50.1	0.1076	29.9	0.6314	0.0118	0.0532	13.51	3.35	0.2317	0.0047	0.1018	0	0.0075	98.0097
BA-CA-05_p117	47.2	0.1122	32.19	0.7019	0	0.0561	16.24	1.93	0.1293	0.0235	0.0157	0	0	98.5988
BA-CA-05_p127	47.87	0.1675	32.13	0.5651	0.0579	0.0702	16	2.34	0.12	0.0329	0	0	0.0601	99.4137
BA-CA-05_p128	52.49	0.6236	26.83	1.49	0.1185	0.196	7.18	6.86	2.45	0	0.2412	0.0019	0	98.4813
BA-CA-05_p129	47.73	0.0244	32.22	0.5671	0.089	0.0882	15.89	2.38	0.1414	0.0212	0.0666	0.0523	0	99.2703
BA-CA-05_p130	50.71	0.1028	30.21	0.608	0	0.0764	13.66	3.34	0.2263	0	0.0117	0	0	98.9452
BA-CA-05_p131	51.13	0.1448	29.82	0.6937	0.1421	0.0505	13.73	3.38	0.24	0	0.0235	0	0.025	99.3797
BA-CA-05_p132	51.58	0.1815	29.48	0.6718	0	0.0805	13.08	3.79	0.2549	0.007	0	0.0078	0	99.1335
BA-CA-05_p137	48.75	0.477	29.09	1.87	0	0.6493	13.59	3.33	0.7488	0.0467	0.039	0	0.0324	98.6232
BA-CA-05_p138	48.9	0.0983	31.15	0.6326	0.0232	0.0395	15.12	2.83	0.1723	0.0399	0.0705	0	0.0025	99.0789
BA-CA-05_p139	48.51	0.0531	31.71	0.633	0	0.0434	15.58	2.52	0.1794	0	0.0471	0	0.035	99.311
BA-CA-05_p140	51.18	0.1982	29.57	0.6573	0	0.1207	13.09	3.81	0.2954	0.047	0.0705	0.0193	0.01	99.0684
BA-CA-05_p17	48.14	0.0082	32.35	0.4981	0.0897	0.0714	15.88	2.35	0.1698	0.0166	0.0711	0.0273	0	99.6722
BA-CA-05_p26	51.55	0.1559	29.84	0.6573	0.0629	0.078	13.05	3.87	0.2207	0.038	0.0316	0	0	99.5544
BA-CA-05_p27	49.09	0	31.53	0.5582	0.116	0.0456	15.1	2.74	0.1977	0.0356	0.0277	0.0137	0	99.4545
BA-CA-05_p28	53.29	0.1724	28.71	0.7933	0	0.1443	11.46	4.58	0.3708	0	0	0	0.0076	99.5284
BA-CA-05_p47	46.73	0.0585	33.35	0.5872	0	0.042	17.25	1.74	0.0957	0	0	0	0.0302	99.8836
BA-CA-05_p48	48.1	0.1424	32.02	0.6223	0	0.0534	15.96	2.31	0.1667	0	0.067	0.0019	0	99.4438
BA-CA-05_p49	50.64	0.1953	30.02	0.7748	0.0463	0.1454	13.45	3.6	0.2779	0.0354	0.2596	0.0097	0.0025	99.457
BA-CA-05_p50	48.05	0.0314	31.83	0.5653	0	0.0504	15.65	2.46	0.1761	0	0.0039	0.0194	0.0252	98.8618
BA-CA-05_p51	50.56	0.1003	31.51	0.5431	0.0626	0.0871	14.47	2.96	0.1918	0	0.0906	0.0059	0	100.581
BA-CA-05_p55	51.26	0.099	30.09	0.679	0	0.1057	13.75	3.63	0.2068	0	0	0	0	99.8205
BA-CA-05_p56	52.49	0.1691	28.83	0.7005	0.059	0.1043	12.37	4.09	0.2838	0.0165	0.0157	0	0	99.1289
BA-CA-05_p57	51.56	0.2176	29.77	0.756	0	0.123	13.11	3.66	0.2384	0.0165	0.0315	0.0116	0	99.4946
BA-CA-05_p58	50.66	0.1822	29.97	0.7311	0	0.0599	13.92	3.48	0.198	0.0213	0.1376	0.0059	0.0025	99.3685
BA-CA-05_p63	49.04	0.0228	31.93	0.5543	0	0.0872	15.53	2.38	0.1298	0	0	0.0253	0.005	99.7044
BA-CA-05_p64	51.31	0.1303	29.69	0.7632	0.0559	0.0991	13.35	3.64	0.2615	0.0213	0.0276	0.0506	0	99.3996
BA-CA-05_p65	47.92	0.0984	32.64	0.6792	0	0.0631	15.95	2.27	0.1189	0	0.0275	0.0272	0	99.7943
BA-CA-05_p66	51.26	0.1057	30.02	0.8691	0	0.0979	13.4	3.52	0.2818	0.0095	0.055	0.0175	0	99.6365
BA-CA-05_p72	51.34	0.0865	29.7	0.8451	0.0423	0.1235	13.2	3.79	0.2817	0	0.055	0.0156	0	99.4797
BA-CA-05_p73	50.96	0.1481	29.84	0.7859	0.0101	0.057	13.26	3.49	0.2664	0	0.0824	0.0156	0	98.9155
BA-CA-05_p74	52.75	0.2224	28.71	0.7879	0.011	0.159	12.1	4.38	0.4033	0	0.051	0.0233	0.01	99.608
BA-CA-05_p81	46.89	0.0372	32.56	0.5379	0.0594	0.0839	16.67	2.03	0.1473	0	0	0.0213	0	99.0371
BA-CA-05_p82	47.11	0.1662	31.72	1.41	0	0.4288	16	2.28	0.2834	0.0188	0	0.0116	0	99.4289
BA-CA-05_p83	47.12	0.0111	32.62	0.589	0	0.074	16.65	1.97	0.0933	0	0	0	0	99.1274
BA-CA-05_p84	47.28	0.1384	32.44	0.5792	0	0.1007	16.49	2.04	0.1079	0	0	0	0	99.1763
BA-CA-05_p85	47.57	0	32.21	0.612	0.0729	0.0858	16.47	1.91	0.1256	0.0188	0.0393	0	0	99.1144
BA-CA-05_p86	47.36	0.0901	32.46	0.554	0.0966	0.0827	16.35	2.08	0.1442	0.0494	0.0314	0	0.0075	99.306
BA-CA-05_p87	48.89	0.0731	31.51	0.5339	0.0242	0.0965	15.06	2.68	0.1746	0	0.0472	0.0446	0	99.1342
BA-CA-05_p88	47.52	0.1493	32.24	0.5095	0	0.0754	16.35	2.17	0.1414	0	0	0	0	99.1557
BA-CA-05_p9	47.97	0.0572	32.95	0.545	0.0728	0.0393	16.02	2.23	0.0953	0.0118	0.0435	0	0.005	100.04
BA-CA-05_p90	51.66	0.1669	29.45	0.7925	0.0246	0.0951	12.79	3.79	0.2829	0	0	0	0.0351	99.0871
BA-CA-05_p91	50.23	0.1162	30.4	0.6249	0	0.0794	14.17	3.08	0.1748	0.0306	0.1335	0.0155	0	99.055
BA-CA-05_p92	48.14	0.047	32.04	0.5496	0.0773	0.0497	16.22	2.32	0.1548	0.0118	0	0.0078	0	99.618
BA-CA-05_p94	51.23	0.1125	29.67	0.7056	0	0.1058	13.13	3.77	0.2685	0	0.047	0.0621	0.025	99.1266
BA-CA-05_p95	51.44	0.1417	29.66	0.4949	0.0782	0.0831	13.2	3.7	0.2322	0.0047	0	0	0	99.0348
BA-CA-05_p96	50.89	0.1005	29.71	0.8043	0.0316	0.1059	13.49	3.85	0.3471	0	0.0039	0	0.02	99.3533
BA-CA-10_p100	51.11	0.065	30.2	0.647	0.0624	0.0973	13.57	3.38	0.2209	0	0.0154	0.0038	0	99.3719
BA-CA-10_p101	50.3	0.1173	30.95	0.599	0	0.0793	14.53	3.09	0.2021	0.0439	0	0.0209	0	99.9326
BA-CA-10_p102	48.2	0.0833	32.51	0.527	0	0.0409	16.22	2.21	0.0994	0.0393	0	0	0.0172	99.9471
BA-CA-10_p11	47.85	0.0942	32.21	0.5479	0	0.0799	16.3	2.16	0.1222	0.0094	0	0.06	0.035	99.4686
BA-CA-10_p12	48.18	0.0988	32.22	0.5904	0.0407	0.0642	16.15	2.28	0.1254	0.0023	0.1018	0	0.0175	99.8712
BA-CA-10_p19	47.98	0.024	32.17	0.5702	0	0.0629	15.82	2.1	0.1387	0.0023	0.0588	0.0426	0.0125	98.982
BA-CA-10_p20	49.19	0.1463	30.61	0.6924	0	0.1014	14.72	3.07	0.166	0.0164	0.0195	0	0	98.7321
BA-CA-10_p21	47.71	0.0595	32.42	0.572	0.0005	0.0783	16.65	1.8	0.0956	0.0211	0	0.0329	0	99.4399
BA-CA-10_p23	47.63	0.1171	31.49	0.6108	0.117	0.1017	15.39	2.36	0.1335	0	0	0.0581	0	98.0083
BA-CA-10_p24	46.89	0.0631	32.57	0.6323	0.1511	0.057	16.66	1.85	0.1396	0.0305	0	0.0522	0	99.0959
BA-CA-10_p33	49.36	0.1291	30.95	0.6509	0	0.1048	14.88	2.8	0.1568	0	0	0.0407	0	99.0724
BA-CA-10_p34	52.65	0.1183	28.44	0.6725	0	0.0983	11.61	4.31	0.4317	0	0	0.027	0	98.3579
BA-CA-10_p41	47.59	0.0844	32.37	0.5427	0.0381	0.0617	16.43	1.96	0.0968	0	0.0039	0	0.0025	99.1801
BA-CA-10_p42	50.42	0.1471	30.08	0.7206	0.0105	0.1137	13.57	3.51	0.2517	0	0.043	0	0.005	98.8716
BA-CA-10_p44	48.7	0.0694	31.44	0.4783	0	0.0547	14.92	2.7	0.1403	0.0516	0	0	0	98.5543
BA-CA-10_p45	47.57	0.0691	32.6	0.608	0	0.0804	16.64	2	0.0978	0.0187	0	0.0638	0	99.7478
BA-CA-10_p46	53.43	0.204	28.82	0.6802	0.0482	0.1177	11.96	4.34	0.3933	0.0023	0.0117	0	0	100.007
BA-CA-10_p47	48.92	0.0869	31.55	0.5664	0	0.0673	15.4	2.51	0.1548	0.014	0.0235	0	0.0125	99.3054
BA-CA-10_p48	51.11	0.0763	30.01	0.6685	0	0.1379	13.43	3.41	0.2056	0	0.0273	0	0	99.0756
BA-CA-10_p53	49.67	0.0859	31.23	0.6183	0	0.033	14.65	3.02	0.1519	0	0.0117	0.0406	0.0025	99.514
BA-CA-10_p55	47.35	0.1036	32.68	0.5964	0.0936	0.075	16.54	2.1	0.0618	0.0211	0.0547	0	0.0025	99.6788
BA-CA-10_p77	49.56	0.0738	31.36	0.5081	0	0.0634	14.93	2.8	0.1503	0	0.0386	0.0363	0.0222	99.5428
BA-CA-10_p78	51.62	0.0982	29.77	0.6409	0.0587	0.0633	13.3	3.79	0.1986	0	0	0	0	99.5397
BA-CA-10_p79	47.29	0.0801	33.16	0.6229	0	0.0374	16.39	1.92	0.0955	0.0301	0	0	0	99.626
BA-CA-10_p80	56.37	0.3671	24.5	1.1988	0	0.3075	8.05	5.92	1.43	0	0.1534	0.0477	0.0319	98.3764
BA-CA-10_p81	48.47	0.0576	32.12	0.6211	0	0.0285	16.06	2.29	0.122	0	0	0.0095	0	99.7788
BA-CA-10_p83	48.51	0.0456	31.75	0.4876	0	0.0634	15.87	2.54	0.1232	0.0162	0.135	0.0058	0	99.5468
BA-CA-10_p84	48.04	0.0339	32.3	0.5487	0.016	0.057	16.14	2.19	0.0834	0	0	0	0.0566	99.4656
BA-CA-10_p85	47.46	0.1219	32.65	0.6249	0	0.1128	16.35	1.98	0.0955	0.0347	0	0.0324	0.0148	99.477
BA-CA-10_p87	51.94	0.1801	27.54	0.773	0	0.0877	10.79	4.96	0.4426	0.0116	0.146	0.0629	0.0245	96.9584
BA-CA-10_p88	49.92	0.1536	30.82	0.682	0	0.0925	14.42	2.85	0.1444	0	0.1039	0.0114	0.027	99.2249
BA-CA-10_p93	46.54	0.0875	32.34	0.6553	0	0.0425	16.12	2.15	0.1377	0.0116	0	0	0	98.0847
BA-CA-10_p95	48.33	0.0652	32.17	0.6276	0	0.0684	16.03	2.36	0.0923	0.0392	0	0.0153	0.0271	99.8252
BA-CA-10_p96	51.84	0.0885	29.81	0.7204	0.0624	0.1245	13.12	3.56	0.297	0.0461	0	0.0362	0.0614	99.7666
BA-CA-10_p97	48.81	0.1648	32.32	0.4984	0.0401	0.0808	15.57	2.46	0.1167	0	0.0693	0	0.0098	100.14
BA-CA-10_p98	47.56	0.1219	32.54	0.5342	0.0573	0.0739	16.16	2.2	0.1533	0.0069	0	0	0	99.4076
BA-CA-10_p99	46.77	0.0528	33.39	0.6418	0	0.0299	17.36	1.5	0.1188	0.0116	0.0463	0.0172	0.0049	99.9433
BA-CA-11_p100	51.12	0.1387	30.24	0.8274	0	0.128	13.57	3.43	0.3327	0	0.0761	0	0.046	99.9089
BA-CA-11_p11	48.02	0.0371	32.71	0.6122	0	0.0746	16.45	2.15	0.1321	0.0072	0	0	0	100.193
BA-CA-11_p111	47.5	0.097	33.04	0.5767	0	0.011	16.24	2.04	0.0894	0	0	0.0158	0	99.61
BA-CA-11_p112	47.56	0.021	32.88	0.6101	0.0305	0.0318	16.68	1.99	0.081	0.0144	0.0401	0	0	99.939
BA-CA-11_p113	47.84	0.0524	32.64	0.5428	0	0.098	16.45	2.14	0.0963	0.0433	0	0	0	99.9029
BA-CA-11_p114	49.92	0.1512	31.23	0.62	0.013	0.0897	14.73	2.7	0.2031	0	0	0.006	0.0179	99.681
BA-CA-11_p12	48.58	0.0307	32.34	0.5561	0.0072	0.0659	15.77	2.49	0.1145	0.0096	0.008	0	0	99.9721
BA-CA-11_p125	49.09	0.0888	31.47	0.5323	0.116	0.0482	15.11	2.69	0.1257	0	0.0755	0	0.0025	99.349
BA-CA-11_p126	49.05	0.0529	31.85	0.6496	0.0164	0.0327	15.48	2.48	0.1512	0	0	0.0724	0	99.8352
BA-CA-11_p19	48.92	0.1189	32.37	0.644	0	0.0383	15.84	2.58	0.1364	0	0.0361	0	0	100.684
BA-CA-11_p21	49.04	0.0579	32.35	0.5723	0.0435	0.0968	15.87	2.44	0.128	0	0	0.0435	0	100.642
BA-CA-11_p31	47.76	0.0355	33.29	0.5407	0	0.0758	16.53	2.12	0.1336	0.0721	0.1204	0	0.0179	100.696
BA-CA-11_p32	52.25	0.167	29.15	0.7413	0.022	0.0697	12.34	4.05	0.3642	0	0.052	0	0.0077	99.2139
BA-CA-11_p35	49.62	0.1015	31.68	0.5822	0.0292	0.0695	15.3	2.5	0.1589	0	0.0401	0	0	100.081
BA-CA-11_p36	54.22	0.2679	27.51	0.8237	0	0.0604	10.5	5.03	0.5437	0	0.1399	0	0.0102	99.1059
BA-CA-11_p39	47.75	0.0081	32.87	0.5314	0	0.0564	16.21	2.08	0.0997	0.0168	0	0.0317	0	99.6541
BA-CA-11_p40	51.11	0.108	30.45	0.6544	0	0.0944	13.62	3.23	0.2008	0	0	0.0614	0	99.529
BA-CA-11_p5	48.61	0.0889	32.05	0.612	0.0211	0.0346	15.87	2.48	0.1264	0.0385	0.0121	0.0237	0.0307	99.9981
BA-CA-11_p51	49.98	0.1455	31.61	0.584	0.0211	0.0872	14.83	2.99	0.1797	0.0072	0	0.0119	0	100.447
BA-CA-11_p52	51.01	0.1163	30.9	0.7164	0	0.1222	14.11	3.26	0.2363	0.0168	0	0.0258	0.0051	100.519
BA-CA-11_p53	50.56	0.0988	31.16	0.5632	0	0.072	14.52	3.06	0.2281	0	0	0	0	100.262
BA-CA-11_p54	43.24	0.128	29.06	0.5932	0.004	0.0746	14.36	2.61	0.1693	0.0048	0.0882	0	0.0102	90.3424
BA-CA-11_p6	52.16	0.0494	29.57	0.739	0	0.1245	12.93	3.64	0.3135	0.0168	0.084	0.0475	0	99.6747
BA-CA-11_p61	49.08	0.0595	32.22	0.6535	0	0.0878	15.79	2.47	0.1517	0.0241	0.008	0	0.0179	100.562
BA-CA-11_p62	53.56	0.2221	29.76	0.703	0.0884	0.1139	12.25	4.08	0.3453	0	0.008	0	0	101.131
BA-CA-11_p63	48.19	0.1624	33.03	0.5305	0	0.0671	16.35	1.98	0.1256	0	0.0121	0.002	0.0487	100.498
BA-CA-11_p64	49.18	0.1609	32.01	0.592	0.0727	0.0914	15.22	2.86	0.1712	0.0361	0.0161	0.0357	0.0307	100.477
BA-CA-11_p7	48.07	0.0376	32.66	0.5952	0	0.0727	15.83	2.32	0.1077	0.0025	0.1404	0.0158	0	99.8519
BA-CA-11_p71	51.32	0.0895	30.71	0.5653	0	0.075	14.21	3.41	0.2105	0.0168	0.1282	0.0278	0.0154	100.778
BA-CA-11_p75	48.1	0.1087	32.38	0.5354	0.0426	0.0637	16.2	2.19	0.0988	0	0	0	0.0307	99.75
BA-CA-11_p76	51.69	0.2113	29.67	0.835	0	0.1172	12.97	3.75	0.2707	0	0.0841	0.0019	0	99.6002
BA-CA-11_p77	47.1	0.0322	33.2	0.6099	0.1642	0.0659	16.71	1.75	0.0852	0.0144	0	0	0.0077	99.7396
BA-CA-11_p78	49.44	0.0991	31.8	0.5991	0	0.066	14.97	2.84	0.1812	0	0.0321	0	0	100.027
BA-CA-11_p8	46.22	0.0002	34.52	0.592	0	0.051	18.02	1.3063	0.0853	0	0.0081	0.006	0.0077	100.817
BA-CA-11_p87	48.03	0.0423	32.72	0.43	0.0032	0.0666	16.69	2.04	0.0988	0	0	0	0.0026	100.123
BA-CA-11_p88	47.85	0.0246	32.65	0.7463	0.0677	0.0672	16	2.14	0.1267	0.0264	0.012	0	0	99.7109
BA-CA-11_p93	47.97	0.1236	32.65	0.558	0	0.1022	16.05	2.16	0.1227	0.0096	0	0	0.023	99.7692
BA-CA-11_p94	50.72	0.1993	30.82	0.657	0	0.1279	14.29	3.13	0.2034	0.0264	0	0	0	100.174
BA-CA-11_p97	48.7	0.0795	32.24	0.5894	0.0265	0.0715	15.95	2.33	0.1239	0.036	0.016	0	0.0205	100.183
BA-CA-11_p98	52.56	0.134	29.28	0.6868	0.0829	0.121	12.38	3.89	0.2692	0.012	0.012	0	0.0102	99.4382
BA-CA-11_p99	46.85	0.008	33.57	0.5202	0.0368	0.0357	17.3	1.48	0.0371	0.0048	0	0.0237	0.0179	99.8843
BA/CA/01 p193 core	46.0391	0.0917681	33.0008	0.548051	0.00903864	0	16.9165	2.16434	0.0951676					98.8648
BA/CA/01 p194 mid	49.353	0.0917681	31.1528	0.589219	0.00258247	0	14.8583	3.18175	0.161424					99.3908
BA/CA/01 p195 rim	50.7478	0.136818	30.2817	0.6291	0.0129123	0	13.5682	3.40978	0.219247					99.0056
BA/CA/01 p201 mid	50.5788	0.165183	29.9699	0.775762	0	0	13.3485	3.57575	0.292731					98.7067
BA/CA/01 p202 rim	51.7084	0.161846	29.541	0.780908	0.0284071	0	12.6321	4.15057	0.27707					99.2804
BA/CA/04 p24	47.2735	0.0734145	32.0692	0.548051	0	0	16.7038	2.07259	0.0638466					98.8045
BA/CA/04 p25	51.7598	0.165183	28.5509	0.707577	0	0	12.9134	4.0885	0.272252					98.4575
BA/CA/06 p67	48.0009	0.0700774	32.3848	0.557056	0.0374458	0	16.1735	2.34785	0.0999862					99.6716
BA/CA/06 p68	51.5758	0.158509	29.6317	0.756464	0	0.00829146	13.14	3.82943	0.287912					99.3881
BA/CA/06 p76	53.0947	0.215238	27.9368	0.768043	0	0	11.4302	4.52029	0.425243					98.3905
BA/CA/08 p177	50.4826	0.116796	29.8906	0.681847	0	0	13.6004	3.51908	0.2072					98.4985
BA/CA/08 p178	51.2656	0.153503	29.7697	0.882542	0.00258247	0.039799	13.2268	3.77006	0.27948					99.39
BA/CA/08 p179	56.9648	0.363735	25.3198	1.27107	0.0193685	0	6.26429	6.59558	1.89492					98.6936
BA/CA/08 p180	48.6641	0.0700774	31.9747	0.596938	0.0490669	0	15.3494	2.72432	0.142149					99.5708
BA/CA/08 p181	50.5189	0.131812	30.1853	0.638106	0.0193685	0.0364824	13.3345	3.75926	0.230089					98.8539
BA/CA/08 p183 rim	53.3301	0.195216	27.9538	0.771902	0	0	11.2917	4.95478	0.458973					98.9564
BA/CA/09 p156	47.8982	0.0834255	31.9256	0.612376	0.0180773	0	15.7944	2.71487	0.152991					99.1999
BA/CA/09 p157	47.4832	0.100111	32.3697	0.560916	0.00903864	0	16.3289	2.35055	0.102396					99.3047
BA/CA/09 p158	50.1232	0.155171	29.781	0.797632	0.0103299	0	14.0048	3.53122	0.234907					98.6382
BA/CA/09 p159	51.4324	0.16852	29.1064	0.775762	0	0	13.1428	4.07771	0.304777					99.0085
BA/CA/09 p160	46.897	0.085094	32.5322	0.611089	0.00903864	0	16.5989	2.16299	0.0927583					98.989
BA/CA/09 p161	47.5859	0.0800885	31.474	0.531326	0	0	16.1372	2.57319	0.108419					98.4901
BA/CA/09 p162	54.4532	0.173525	27.9614	0.573781	0	0	10.7684	5.34609	0.537275					99.8136
BA/CA/11 p227 core	47.1195	0.0917681	32.5945	0.528753	0.0206597	0	16.6003	2.30198	0.119261					99.3767
BA/CA/11 p228 mid	47.2799	0.07842	32.8307	0.53004	0.0245334	0	16.41	2.05774	0.0951676					99.3066
BA/CA/11 p229 rim	50.5553	0.143492	29.8981	0.833654	0.0077474	0	13.1652	3.8834	0.289117					98.7761
BA/CA/11 p236 core	46.3557	0.075083	32.9101	0.589219	0.0296984	0	16.2323	2.06854	0.0975769					98.3582
BA/CA/11 p237 mid	46.8157	0.0667404	32.5756	0.573781	0.0245334	0	16.4282	1.80542	0.0710745					98.3611
BA/CA/11 p238 rim	52.1256	0.183536	28.959	0.752605	0.0142036	0	12.3159	4.21399	0.330075					98.895
BA/CA/13 p98	46.8606	0.0567294	32.723	0.537759	0	0	16.9865	1.92416	0.0963723					99.1851
BA/CA/13 p99	47.1494	0.081757	32.7627	0.567348	0	0	16.4086	2.03076	0.0891443					99.0897
BA/CA/13 p100	53.3044	0.203558	28.4923	0.643252	0	0	11.7716	4.56347	0.410787					99.3894
BA/CA/13 p115	50.0889	0.121801	30.1211	0.539045	0	0	13.876	3.66211	0.199972					98.609
BA/CA/13 p116	47.9688	0.0684089	31.9086	0.562202	0.0103299	0	15.7832	2.26015	0.138535					98.7002
BA/CA/13 p117	51.8945	0.176862	28.7682	0.702431	0	0	12.2571	4.08985	0.324052					98.2131
BA/CA/14 p92	47.5153	0.0667404	32.2204	0.627814	1.06269	0	16.1092	2.27634	0.0662559					99.9447
BA/CA/14 p93	46.713	0.0734145	32.9592	0.605943	0	0	17.0061	1.94845	0.062642					99.3687
BA/CA/14 p94	55.662	0.125138	26.9448	0.559629	0	0	9.57484	6.05449	0.543299					99.4642

## Sheet: plag 2000
Comment	SiO2	TiO2	Al2O3	FeO	MnO	MgO	CaO	Na2O	K2O	Cr2O3	BaO	NiO	V2O3	Total
2000-CA-01_p13	52.11	0.1071	29.62	0.5959	0	0.087	12.79	4.13	0.3062	0.0071	0.0395	0	0.0101	99.803
2000-CA-01_p14	47.3	0	32.51	0.548	0	0.0747	16.33	2.1	0.1247	0.0213	0.0039	0.0019	0.0278	99.0423
2000-CA-01_p15	48.87	0.1286	31.96	0.6286	0.0835	0.1024	15.5	2.42	0.144	0.0261	0.1382	0.0234	0	100.025
2000-CA-01_p16	45.8	0	33.59	0.6156	0	0.049	17.71	1.3286	0.0419	0	0.0554	0	0.0177	99.2082
2000-CA-01_p17	49.46	0.0565	31.24	0.5723	0	0.0733	15.18	2.79	0.1496	0.0261	0	0.0019	0.0429	99.5926
2000-CA-01_p18	47.4	0.0493	32.51	0.5832	0	0.0576	16.54	1.75	0.1031	0.0023	0.0277	0.0097	0.005	99.038
2000-CA-01_p34	48.34	0.3396	30.14	1.36	0	0.4166	14.49	2.85	0.4805	0.0212	0.0868	0.0117	0	98.5364
2000-CA-01_p35	51.08	0.1299	29.47	0.5961	0	0.0701	13.29	3.6	0.2374	0	0	0	0.0076	98.4812
2000-CA-01_p36	49.67	0.0992	31.06	0.603	0	0.0725	14.7	2.9	0.1524	0.0023	0.0593	0	0	99.3187
2000-CA-01_p4	49.61	0.0884	31.13	0.4803	0	0.0747	14.98	2.65	0.1526	0.019	0.0554	0.0019	0	99.2424
2000-CA-01_p40	47.38	0.11	32.27	0.5807	0	0.0568	16.58	1.9	0.0756	0.0758	0.0949	0	0	99.1239
2000-CA-01_p41	48.6	0.0273	32.16	0.5385	0.0836	0.0545	15.98	2.39	0.0881	0	0	0.0215	0	99.9435
2000-CA-01_p42	47.98	0.0559	32.35	0.5898	0	0.0838	16.03	2.17	0.1288	0	0	0	0	99.3883
2000-CA-01_p43	47.28	0	32.6	0.5165	0.1752	0.0656	16.58	2.22	0.2281	0	0	0	0.0101	99.6755
2000-CA-01_p44	47.52	0.0821	32.54	0.5517	0	0.0754	16.39	1.88	0.0964	0	0	0	0.0101	99.1457
2000-CA-01_p46	48.12	0.0587	32.08	0.5441	0	0.0925	16.23	2.2	0.0926	0.0308	0.0634	0	0.0556	99.5678
2000-CA-01_p47	48.46	0.1618	32.04	0.565	0	0.0744	16.1	2.3	0.117	0.019	0	0.004	0	99.8413
2000-CA-01_p48	52.65	0.2904	27.21	1.35	0	0.4332	10.75	4.67	0.616	0.0023	0.1418	0.0587	0.0478	98.2202
2000-CA-01_p49	47.87	0.0998	32.11	0.7179	0	0.1041	16.17	2.08	0.1345	0.0261	0	0.0156	0.0151	99.3432
2000-CA-01_p5	49.07	0.0576	31.35	0.5334	0.0929	0.0602	14.61	2.78	0.1662	0	0.0988	0.0137	0.0505	98.8834
2000-CA-01_p50	48.22	0.1524	32.32	0.555	0.0106	0.0377	16.39	2.1	0.1276	0	0.0633	0	0	99.9767
2000-CA-01_p51	52.35	0.2565	29.11	0.7534	0	0.0685	12.44	4.26	0.3146	0.0048	0.0632	0.004	0.0101	99.6352
2000-CA-01_p6	52.83	0.156	28.75	0.6181	0	0.0668	12.17	4.26	0.3464	0	0.0867	0.0019	0	99.286
2000-CA-01_p7	51.21	0.1424	30.1	0.6531	0.0623	0.0815	13.75	3.33	0.206	0	0.1066	0	0	99.6419
2000-CA-01_p79	47.4	0	32.92	0.5796	0.0438	0.0873	16.67	1.95	0.0871	0	0.0436	0.0156	0.005	99.8021
2000-CA-01_p8	49.07	0.099	31.63	0.6903	0.0473	0.1093	15.13	2.77	0.1675	0	0.0949	0.0235	0	99.8319
2000-CA-01_p80	47.93	0.0475	32.4	0.478	0.0142	0.094	15.86	2.18	0.1251	0.0213	0.091	0	0	99.2412
2000-CA-01_p81	48.25	0.1044	32.34	0.6499	0	0.0818	15.64	2.26	0.0868	0.0427	0.0633	0	0.0505	99.5694
2000-CA-01_p9	50.56	0.1256	30.39	0.7449	0.1242	0.1051	13.68	3.26	0.2224	0	0	0	0.0201	99.2323
2000-CA-03_p1	52.8	0.2188	30.12	0.5947	0.0298	0.091	13.08	3.89	0.2768	0	0.0905	0.0237	0.0204	101.236
2000-CA-03_p100	49.86	0.1023	31.69	0.5215	0	0.0847	15.11	2.57	0.1383	0.0434	0	0.0079	0	100.128
2000-CA-03_p101	49.38	0.0362	32.1	0.6763	0	0.1024	15.69	2.49	0.1592	0.0241	0	0	0	100.658
2000-CA-03_p102	53.16	0.1541	29.26	0.8085	0.0773	0.0945	11.78	4.49	0.4558	0	0.0882	0.006	0.0051	100.379
2000-CA-03_p103	49.19	0.0393	32.51	0.5831	0.0456	0.0681	15.59	2.57	0.1432	0	0.0405	0.0299	0	100.81
2000-CA-03_p104	49.21	0.1697	32.5	0.6965	0	0.1008	15.83	2.52	0.1014	0.0049	0	0	0.0026	101.136
2000-CA-03_p105	52.97	0.1781	30.5	0.7084	0.1069	0.1322	13.02	3.68	0.2942	0	0.0445	0	0.0387	101.673
2000-CA-03_p106	48.95	0.1398	33.15	0.6211	0	0.0616	15.76	2.33	0.1574	0	0	0	0.0207	101.191
2000-CA-03_p107	48.95	0.0799	32.43	0.6589	0	0.0643	15.71	2.53	0.1029	0.0049	0	0	0.0361	100.567
2000-CA-03_p108	54.35	0.279	28.64	0.7121	0.0294	0.1036	11.43	4.22	0.4452	0	0.0686	0	0	100.278
2000-CA-03_p109	49.13	0.0837	32.55	0.566	0.075	0.0581	15.48	2.41	0.1267	0	0.0445	0	0.0077	100.532
2000-CA-03_p110	49.54	0.0628	32.42	0.612	0	0.077	15.64	2.65	0.1253	0	0.0526	0.02	0.0155	101.215
2000-CA-03_p111	52.97	0.9355	25.49	1.9	0	1.3915	12.42	4.62	0.4431	0	0.0081	0.0639	0	100.242
2000-CA-03_p112	50.56	0.1288	31.68	0.5458	0	0.0683	14.61	2.93	0.176	0	0.004	0	0	100.703
2000-CA-03_p113	48.5	0.027	32.81	0.5831	0	0.0537	16.26	2.22	0.0876	0.0219	0.0768	0.046	0	100.686
2000-CA-03_p114	53	0.2019	28.63	0.6644	0	0.0865	11.78	4.3	0.408	0	0	0	0	99.0709
2000-CA-03_p121	48.34	0.0298	32.95	0.6094	0.0556	0.0775	16.46	2.3	0.072	0	0.0081	0.006	0	100.908
2000-CA-03_p122	48.68	0.0618	32.67	0.5208	0	0.0348	15.94	2.24	0.1237	0	0	0	0.031	100.302
2000-CA-03_p124	49.56	0.1293	32.49	0.6559	0.0659	0.1365	15.3	2.49	0.1503	0.0218	0.0727	0	0	101.072
2000-CA-03_p125	49.88	0.0948	32.2	0.6528	0.0312	0.1036	15.36	2.77	0.1491	0.0314	0	0	0	101.273
2000-CA-03_p126	56.06	0.3511	27.25	0.9692	0.1332	0.1014	10.33	5.18	0.6855	0.0218	0.1287	0.0539	0	101.265
2000-CA-03_p127	52.97	0.1685	29.88	0.7169	0	0.0982	12.56	3.89	0.3205	0.0097	0.0202	0	0.0309	100.665
2000-CA-03_p128	52.44	0.183	30.31	0.7484	0.0379	0.1103	12.78	3.82	0.2993	0.0314	0.1451	0.0099	0.0257	100.941
2000-CA-03_p129	55.03	0.3576	25.42	1.65	0	1.1202	9.45	5.48	0.8387	0	0.1767	0.026	0.0077	99.557
2000-CA-03_p135	51.79	0.2564	28.55	0.9684	0.0108	0.1407	11.97	4.05	0.3941	0.012	0	0.024	0.0026	98.169
2000-CA-03_p145	49.42	0.1099	32.46	0.5704	0	0.0889	15.49	2.68	0.1848	0.0072	0.0404	0	0	101.052
2000-CA-03_p146	49.31	0.1376	32.21	0.6222	0.0167	0.1189	15.34	2.56	0.171	0.0338	0.1329	0	0.018	100.671
2000-CA-03_p147	51.13	0.0756	30.66	0.8738	0	0.1358	13.68	3.29	0.2441	0.0386	0	0.008	0.0308	100.167
2000-CA-03_p148	51.66	0.0711	30.9	0.6834	0	0.0875	13.94	3.61	0.1991	0.0193	0.0282	0	0.0206	101.219
2000-CA-03_p149	51.63	0.1548	30.55	0.5619	0	0.1207	13.8	3.5	0.1921	0.0169	0	0.0597	0	100.586
2000-CA-03_p154	49.35	0.121	32.2	0.5111	0.1054	0.0628	15.89	2.29	0.1426	0	0.0685	0.0278	0	100.769
2000-CA-03_p155	49.52	0.0378	32.05	0.7426	0	0.082	15.39	2.69	0.1403	0.0072	0.0121	0.0199	0.0154	100.707
2000-CA-03_p156	52.52	0.1784	30.33	0.7865	0.0257	0.1297	12.84	3.89	0.3084	0.0145	0	0.0379	0	101.061
2000-CA-03_p16	51.22	0.1062	31.11	0.629	0.0444	0.1089	14.36	3.14	0.2366	0	0.0481	0	0	101.003
2000-CA-03_p163	49.86	0.0901	31.85	0.6173	0	0.069	15.36	2.49	0.146	0.0048	0	0.0099	0.0103	100.507
2000-CA-03_p164	51.22	0.0722	30.18	0.6468	0	0.0846	13.72	3.66	0.2644	0	0	0	0	99.848
2000-CA-03_p166	50.64	0.122	31.5	0.6882	0	0.0909	14.34	3.03	0.1834	0.0048	0	0	0.0051	100.604
2000-CA-03_p167	53.06	0.1805	29.74	0.814	0	0.126	12.33	4.1	0.2945	0	0.0964	0	0	100.741
2000-CA-03_p17	52.32	0.0722	30.54	0.597	0.0762	0.1051	13.55	3.83	0.2396	0.0432	0.0961	0.0158	0.0179	101.503
2000-CA-03_p172	49.84	0.0284	31.64	0.6317	0.0477	0.0652	15.04	2.65	0.1514	0	0	0	0	100.094
2000-CA-03_p173	48.5	0.0966	33.01	0.5751	0	0.1066	16.13	2.23	0.1053	0	0.1047	0	0.0668	100.925
2000-CA-03_p174	52.14	0.4382	28.44	1.0946	0	0.2232	12.28	3.94	0.5318	0	0.0842	0	0	99.172
2000-CA-03_p18	52.76	0.4274	28.87	1.48	0	0.1796	12.24	4.4	0.4789	0	0.1797	0	0.0408	101.056
2000-CA-03_p184	50.85	0.1302	30.68	0.5034	0	0.0828	14.03	3.42	0.2333	0	0	0	0.0359	99.9656
2000-CA-03_p185	49.52	0.0805	31.81	0.5164	0	0.0238	15.24	2.73	0.1701	0.0361	0.0643	0.0278	0.018	100.237
2000-CA-03_p186	52.82	0.2077	29.52	0.7624	0.0414	0.1337	12.76	4.04	0.2963	0.0385	0.1886	0	0.0513	100.86
2000-CA-03_p187	49.71	0.1417	31.33	0.5617	0.1013	0.0863	14.9	2.71	0.1415	0	0	0	0	99.6825
2000-CA-03_p188	48.7	0.0398	32.27	0.6512	0	0.0727	16.06	2.12	0.1217	0.0265	0	0	0	100.062
2000-CA-03_p189	50.01	0.112	31.35	0.6581	0	0.1075	14.82	2.66	0.1626	0.041	0	0.012	0.0437	99.9769
2000-CA-03_p19	47.02	0.0168	32.69	0.535	0	0.0773	16.38	1.69	0.1267	0	0.0081	0	0	98.5439
2000-CA-03_p199	49.62	0.1125	31.31	0.6347	0	0.0578	15.02	2.7	0.1677	0	0	0	0.0308	99.6535
2000-CA-03_p2	49.52	0.1541	32.51	0.5972	0.0024	0.0907	15.29	2.54	0.1691	0.0351	0	0	0	100.909
2000-CA-03_p20	47.98	0.022	33.64	0.6252	0	0.0626	16.72	1.85	0.0866	0.0048	0.0121	0	0	101.003
2000-CA-03_p200	48.9	0.1517	32.48	0.5579	0	0.0852	15.5	2.47	0.126	0	0.0442	0	0	100.315
2000-CA-03_p201	50.43	0.1895	30.84	0.7621	0.0324	0.1236	14.39	2.84	0.2331	0	0.0522	0.0497	0.0026	99.9452
2000-CA-03_p202	48.47	0.0905	32.5	0.5314	0	0.0801	15.97	2.18	0.1491	0.0168	0.0362	0.0377	0	100.062
2000-CA-03_p203	47.62	0.0908	32.72	0.5854	0	0.1102	14.23	2.92	0.2301	0.029	0.0241	0.0199	0	98.5795
2000-CA-03_p204	48.39	0.0506	32.42	0.5663	0.1798	0.0873	15.91	2.43	0.1148	0.0216	0.0201	0.0238	0	100.214
2000-CA-03_p21	53.24	0.1559	29.64	0.7377	0.0485	0.1461	12.63	3.93	0.3432	0.0528	0.052	0.0079	0	100.984
2000-CA-03_p211	48.69	0.0682	32.49	0.5669	0	0.0562	15.67	2.43	0.1286	0.0025	0.0161	0	0	100.118
2000-CA-03_p212	50.57	0.0631	31.37	0.557	0.1141	0.1121	14.77	2.89	0.1882	0	0.1125	0	0	100.747
2000-CA-03_p213	54.76	0.1812	27.43	0.6867	0	0.0418	10.69	4.67	0.5918	0.0168	0.1323	0.0119	0	99.2126
2000-CA-03_p22	51.62	0.162	30.77	0.6407	0	0.1006	13.75	3.47	0.288	0	0.008	0.0139	0	100.823
2000-CA-03_p226	47.89	0.0826	32.65	0.5556	0	0.1032	16.39	2.2	0.1251	0.0166	0.0675	0	0.0329	100.114
2000-CA-03_p227	47.49	0.0891	32.31	0.5919	0	0.0579	16.12	2.23	0.1265	0.0191	0.0555	0.0372	0.0051	99.1324
2000-CA-03_p228	51.69	0.1715	29.8	0.7553	0	0.1263	13.69	3.56	0.2727	0.0095	0.0911	0.0432	0.0556	100.265
2000-CA-03_p229	51.55	0.0783	30.11	0.5365	0.0346	0.0905	13.79	3.7	0.2167	0.0191	0	0	0	100.126
2000-CA-03_p23	49.7	0.0833	32.44	0.6251	0	0.0949	15.8	2.53	0.1217	0.036	0	0.0357	0	101.467
2000-CA-03_p230	51.46	0.1403	30.18	0.8225	0	0.0945	13.82	3.68	0.2282	0	0.0514	0.0157	0.005	100.498
2000-CA-03_p231	51.24	0.1669	30.12	0.896	0.0594	0.1302	13.51	3.49	0.2392	0.0166	0	0	0	99.8684
2000-CA-03_p232	50.27	0.0878	31.48	0.5432	0.1329	0.0802	14.49	2.92	0.1648	0.0166	0.1187	0	0	100.304
2000-CA-03_p234	54.03	0.1554	28.52	0.8382	0.0412	0.1055	11.72	4.78	0.462	0	0.0435	0	0.0051	100.701
2000-CA-03_p235	48.79	0.0278	31.79	0.6026	0.0487	0.0223	15.33	2.37	0.1336	0	0.0237	0.0019	0.0227	99.1633
2000-CA-03_p236	50.09	0.0952	30.79	0.6156	0	0.0454	14.41	3.17	0.2158	0.0237	0.0158	0	0.0303	99.5019
2000-CA-03_p237	48.74	0.1047	32.16	0.5782	0.0164	0.0721	15.64	2.35	0.1922	0.0048	0.0515	0.0939	0.005	100.009
2000-CA-03_p238	51.03	0.1316	30.64	0.5781	0	0.072	13.93	3.39	0.2446	0.0048	0.0593	0	0.0429	100.123
2000-CA-03_p239	50.7	0.107	30.27	0.5936	0.0952	0.0907	14.16	3.16	0.2623	0	0	0.0098	0.0227	99.4713
2000-CA-03_p240	50.74	0.1127	30.59	0.5932	0	0.0822	14.21	3.32	0.2624	0.0189	0.0474	0.0098	0.048	100.034
2000-CA-03_p241	48.31	0.1193	32.83	0.5542	0.0261	0.0406	16.09	2.25	0.125	0	0.0119	0	0	100.357
2000-CA-03_p242	50.33	0.0888	30.74	0.6252	0.0658	0.1341	14.31	3.07	0.2084	0	0.1066	0.0273	0	99.7062
2000-CA-03_p243	52.33	0.1377	29.09	0.6381	0.0018	0.1374	12.73	3.96	0.3353	0	0.0395	0	0	99.3999
2000-CA-03_p244	50.28	0.0979	31.41	0.6868	0	0.1029	14.9	2.91	0.1988	0.0237	0.0949	0	0	100.705
2000-CA-03_p245	49.11	0.0854	32.15	0.5628	0.1013	0.0941	15.47	2.38	0.1566	0	0.1858	0	0.0303	100.326
2000-CA-03_p246	52.31	0.1004	29.46	0.6982	0	0.1339	13.11	3.82	0.282	0.0048	0	0	0	99.9193
2000-CA-03_p277	47.67	0.0983	32.52	0.5098	0.0607	0.0697	16.46	1.96	0.1033	0	0.0119	0.0313	0	99.495
2000-CA-03_p278	50.26	0.2093	30.76	0.6117	0.089	0.0936	14.57	3.16	0.1748	0	0	0.0353	0.0278	99.9916
2000-CA-03_p279	50.69	0.1697	30.26	0.6757	0	0.1018	13.76	3.51	0.2376	0	0	0.0235	0.0227	99.451
2000-CA-03_p280	47.9	0.0953	32.1	0.5229	0	0.1008	15.7	2.41	0.1348	0.0166	0.1029	0.0273	0	99.1107
2000-CA-03_p281	48.29	0.0601	32.21	0.6946	0	0.0713	15.95	2.45	0.1361	0.0189	0.0079	0.0665	0.0429	99.9983
2000-CA-03_p282	52.32	0.0867	28.84	0.7336	0.1195	0.0816	12.27	4.1	0.3525	0.0071	0.0395	0	0	98.9506
2000-CA-03_p283	49.92	0.1594	31.03	0.5857	0.0563	0.0806	14.52	2.99	0.1557	0.0048	0.0831	0	0.0076	99.5933
2000-CA-03_p284	46.98	0.1892	32.63	0.4897	0	0.0756	16.98	1.79	0.1292	0.0023	0.0159	0.0626	0	99.3445
2000-CA-03_p285	51.37	0.1147	30.25	0.6622	0.0129	0.1312	13.52	3.49	0.2835	0	0.0435	0.0137	0.0429	99.9347
2000-CA-03_p286	51.2	0.1873	30.62	0.5762	0.0708	0.0996	13.89	3.34	0.2529	0	0.0356	0.0235	0	100.296
2000-CA-03_p287	51.48	0.115	29.94	0.6778	0.1464	0.101	13.79	3.5	0.2281	0.0403	0.0079	0	0	100.026
2000-CA-03_p288	48.33	0	33.46	0.6799	0	0.0875	15.09	2.45	0.2032	0	0.0198	0	0	100.32
2000-CA-03_p3	54.34	0.2066	28.84	0.7744	0.0131	0.1147	11.63	4.48	0.3773	0	0.1011	0.0263	0	100.903
2000-CA-03_p31	49.2	0.14	32.56	0.5185	0.0072	0.0883	15.74	2.34	0.0922	0	0.0281	0.0119	0	100.726
2000-CA-03_p32	49.21	0.1313	32.72	0.5374	0	0.0938	16.02	2.48	0.113	0	0.0682	0	0.0666	101.44
2000-CA-03_p33	50.3	0.9014	16.59	4.32	0.1014	0.5232	11.32	4.87	3.5	0.0024	0.1829	0	0	92.6113
2000-CA-03_p34	48.54	0.0197	33.06	0.4991	0	0.0512	16.29	2.33	0.1246	0.012	0.008	0.0535	0.0257	101.014
2000-CA-03_p35	50.93	0.0404	31.29	0.6048	0	0.1071	14.36	3.16	0.1938	0	0.04	0.0297	0	100.756
2000-CA-03_p36	53.91	0.1028	28.94	0.5232	0	0.0959	11.47	4.9	0.435	0.0313	0.024	0	0.0307	100.463
2000-CA-03_p46	52.24	0.1215	30.73	0.5941	0.0826	0.0892	13.41	3.66	0.2152	0.0072	0.0161	0	0	101.166
2000-CA-03_p47	50.18	0.144	32.13	0.6956	0.1132	0.0755	15.3	2.58	0.1813	0.0072	0.0522	0	0	101.459
2000-CA-03_p48	54.5	1.5677	20.42	3.53	0.0944	1.73	9.14	5.3	2.31	0	0.0834	0	0.0507	98.7263
2000-CA-03_p49	48.69	0.1867	33	0.7418	0.0503	0.0852	16.16	2.22	0.1271	0	0	0	0	101.261
2000-CA-03_p50	51.95	0.0829	30.64	0.6681	0.0715	0.106	13.95	3.58	0.2361	0.0025	0.0722	0.006	0	101.365
2000-CA-03_p52	47.08	0.0435	34.19	0.5193	0	0.0593	17.47	1.59	0.0526	0	0.004	0	0.0257	101.034
2000-CA-03_p53	47.15	0.0353	34.13	0.6424	0.1845	0.077	17.22	1.61	0.0743	0.0096	0.0121	0	0.0179	101.163
2000-CA-03_p54	53.86	0.1985	28.75	0.8402	0	0.1712	11.65	4.37	0.4799	0	0.1239	0.0139	0.0358	100.493
2000-CA-03_p64	49.15	0.0545	32.43	0.5708	0.1422	0.1106	16	2.57	0.134	0	0.016	0.0178	0.0077	101.204
2000-CA-03_p65	49.27	0.2388	30.95	1.1443	0	0.3139	14.96	2.75	0.2403	0	0.032	0	0	99.8993
2000-CA-03_p66	53.12	0.0097	29.84	0.7689	0	0.1001	12.45	4.28	0.3156	0.0457	0.0441	0	0.0665	101.04
2000-CA-03_p73	49.17	0.0993	32.74	0.5946	0	0.0561	15.87	2.29	0.1269	0.012	0.0723	0	0.0077	101.039
2000-CA-03_p74	48.48	0.0895	32.69	0.5902	0	0.0897	16.23	2.12	0.1351	0.0241	0.0803	0	0.0282	100.557
2000-CA-03_p82	52.18	0.074	30.66	0.7332	0	0.1112	13.57	3.84	0.1955	0.0025	0.1444	0.0278	0	101.538
2000-CA-03_p83	51.52	0.293	29.79	1.77	0.0032	0.4225	13.19	3.65	0.5047	0	0	0.0238	0.0408	101.208
2000-CA-03_p84	52.15	0.2185	30.18	0.6838	0	0.0802	13.05	3.97	0.3084	0	0.1122	0	0	100.753
2000-CA-03_p97	49	0.2379	30.99	1.61	0.0229	0.2981	15.7	2.44	0.266	0.0096	0.012	0.0178	0.0026	100.607
2000-CA-03_p98	49.28	0.1119	32	0.5978	0.0346	0.1357	15.2	2.66	0.1855	0	0	0	0	100.205
2000-CA-11_p1	51.36	0.1516	29.97	0.6753	0.0916	0.1017	13.49	3.59	0.2517	0	0.1185	0.004	0.0076	99.812
2000-CA-11_p10	51.8	0.1005	29.87	0.6384	0.0469	0.1034	13.87	3.48	0.2213	0	0	0.0312	0	100.162
2000-CA-11_p11	50.98	0.1314	30.7	0.7253	0.188	0.1224	14.13	3.39	0.2334	0	0.0237	0	0.0126	100.637
2000-CA-11_p12	51.01	0.1875	30.4	0.671	0	0.0883	14	3.31	0.2251	0.0213	0.0711	0.0118	0	99.9962
2000-CA-11_p13	47.81	0.0358	32.89	0.6103	0	0.0402	16.49	1.9	0.1235	0	0.1107	0	0	100.01
2000-CA-11_p14	48.65	0.135	32.13	0.7394	0	0.0675	15.89	2.32	0.174	0.0048	0	0.0059	0	100.117
2000-CA-11_p15	51.55	0.1041	30.26	0.891	0	0.0598	13.69	3.3	0.3262	0.0213	0.0552	0.0137	0	100.271
2000-CA-11_p2	51.92	0.1381	30.39	0.6527	0.008	0.1134	13.63	3.56	0.2498	0.0023	0.1341	0	0	100.798
2000-CA-11_p25	48.56	0.0203	32.37	0.5605	0.0141	0.0819	16.17	2.26	0.1277	0	0.0316	0.0528	0.0126	100.261
2000-CA-11_p26	49.45	0.0752	32.09	0.5002	0.0185	0.066	15.26	2.69	0.213	0.052	0	0.0876	0	100.502
2000-CA-11_p27	48.5	0.6815	29.32	3.02	0	0.9377	14.14	3.04	0.5944	0.014	0.1055	0.0407	0.0598	100.454
2000-CA-11_p3	53.14	0.2492	28.84	0.6033	0	0.1207	11.73	4.45	0.3836	0.0023	0.1774	0	0	99.6965
2000-CA-11_p43	48.83	0.1145	32.37	0.5696	0.1059	0.0504	16.15	2.39	0.1126	0.042	0	0	0	100.735
2000-CA-11_p44	48.45	0.0932	32.72	0.6817	0	0.0598	16	2.23	0.1135	0.0047	0	0.0096	0.0348	100.397
2000-CA-11_p45	50.87	0.1069	30.63	0.6852	0	0.1198	13.98	3.36	0.1939	0	0.0273	0	0.0298	100.003
2000-CA-11_p7	51.07	0.1695	30.36	0.6532	0.0738	0.0818	13.62	3.57	0.2648	0	0	0	0.0151	99.8782
2000-CA-11_p70	49.57	0.0523	31.95	0.5737	0	0.1238	15.02	2.83	0.1689	0	0	0	0.0099	100.299
2000-CA-11_p71	50.93	0.1504	31.06	0.609	0.041	0.1335	14.4	3.5	0.2178	0	0	0.0019	0	101.044
2000-CA-11_p72	53.61	0.1881	29.06	0.6741	0	0.0993	11.82	4.58	0.3848	0.0186	0	0	0	100.435
2000-CA-11_p73	48.95	0.133	32.83	0.7843	0	0.0801	14.93	2.46	0.1744	0	0.0155	0.0365	0	100.394
2000-CA-11_p74	48.05	0.0514	32.69	0.6178	0.0932	0.075	16.3	2.34	0.1002	0.0117	0.0662	0.0366	0.0099	100.442
2000-CA-11_p75	53.39	0.1582	29.2	0.7418	0	0.1073	12.12	3.96	0.4008	0.0443	0.0622	0	0.0174	100.202
2000-CA-11_p8	51.37	0.0945	30.3	0.5412	0.0561	0.0812	13.44	3.38	0.2432	0	0	0	0.0277	99.5339
2000-CA-11_p85	49.43	0.1544	30.93	0.7066	0	0.1223	13.45	3.24	0.2874	0.0139	0.0272	0.0307	0	98.3926
2000-CA-11_p86	50.62	0.1414	31.1	0.614	0	0.1066	13.95	3.34	0.2365	0	0.0039	0.0077	0	100.12
2000-CA-11_p87	53.4	0.2162	29.22	1.008	0.0222	0.1316	12.49	4.05	0.3854	0	0.0582	0.0404	0.0099	101.032
2000-CA-11_p88	47.97	0.1181	32.36	0.668	0.057	0.0856	15.93	2.19	0.1602	0.0163	0	0	0.0323	99.5876
2000-CA-11_p89	51.29	0.1495	30.56	0.7638	0	0.0947	13.8	3.39	0.2942	0	0	0	0	100.342
2000-CA-11_p9	51.86	0.1135	30.51	0.6621	0	0.117	13.17	3.66	0.2899	0.0284	0	0.0586	0.0378	100.507
2000-CA-11_p90	53.1	0.1385	29.56	0.6995	0	0.062	12.22	4.14	0.3335	0.014	0.1127	0	0	100.38
2000/CA/01/Phh p47	50.0312	0.136818	30.448	0.564775	0.0103299	0	14.3672	3.40304	0.187926					99.1492
2000/CA/01/Phh p48	47.9795	0.0934366	31.8387	0.591792	0	0	15.8181	2.48953	0.120465					98.9316
2000/CA/01/Phh p49	52.3802	0.221912	28.4526	0.734594	0.0077474	0	12.1074	4.10469	0.358987					98.3682
2000/CA/01/Phh p55	46.7066	0.0500553	32.8231	0.545478	0	0	17.0425	1.82026	0.0795071					99.0675
2000/CA/01/Phh p56 mid	47.9538	0.07842	32.0503	0.68056	0	0	16.0966	2.54486	0.127693					99.5323
2000/CA/01/Phh p57 rim	54.6864	0.211901	27.7176	0.725588	0	0	10.5977	5.16123	0.531252					99.6317
2000/CA/02 Phh p121	52.7717	0.185205	28.2524	0.65869	0.016786	0	11.9605	4.71999	0.448131					99.0133
2000/CA/02 Phh p122	47.1238	0.0700774	31.7499	0.648398	0.0193685	0	16.4688	2.36539	0.104805					98.5505
2000/CA/02 Phh p127	47.9175	0.085094	31.6913	0.544191	0.0335721	0	15.6782	2.37754	0.1036					98.431
2000/CA/02 Phh p128	47.742	0.101779	31.5742	0.548051	0	0	16.1302	2.35055	0.125284					98.572
2000/CA/02 Phh p129	54.1537	0.350387	27.5494	1.09867	0.0103299	0.0298493	10.8229	5.20845	0.59028					99.8141
2000/CA/02 Phh p130	47.4682	0.100111	32.1013	0.585359	0	0	15.8783	2.41802	0.127693					98.679
2000/CA/02 Phh p131 core	49.3872	0.131812	30.2968	0.617522	0	0	13.8732	3.64322	0.197563					98.1474
2000/CA/02 Phh p132 rim	52.2304	0.126807	29.0403	0.643252	0.0206597	0	12.5496	4.27336	0.336098					99.2205
2000/CA/05 aa p205 core	49.9862	0.141823	30.6445	0.743599	0	0	14.5267	3.13047	0.198768					99.3721
2000/CA/05 aa p206 mid	48.4331	0.106785	31.8198	0.715296	0.0271159	0	15.6726	2.64741	0.159014					99.5811
2000/CA/05 aa p206 rim	52.7824	0.265293	28.1012	0.855525	0.0193685	0	11.5589	4.45147	0.444517					98.4787

## Sheet: major elements
Analyte	SiO2	Al2O3	Fe2O3	MgO	CaO	Na2O	K2O	TiO2	P2O5	MnO	Cr2O3	Ba	Ni	Sr	Zr	Y	Nb	Sc	LOI	Sum
Unit	%	%	%	%	%	%	%	%	%	%	%	PPM	PPM	PPM	PPM	PPM	PPM	PPM	%	%
MDL	0.01	0.01	0.04	0.01	0.01	0.01	0.01	0.01	0.01	0.01	0.002	5	20	2	5	3	5	1	-5.1	0.01
Sample:
BA-CA-01 5G	45.26	15.13	12.4	6.73	10.55	4	1.61	3.17	0.7	0.2	0.022	467	84	1041	366	31	100	22	-0.3	99.73
BA-CA-02 5G	45.29	15.08	12.32	6.96	10.51	3.97	1.6	3.16	0.69	0.19	0.022	468	98	1043	360	31	99	21	-0.3	99.73
BA-CA-03 5G	45.41	14.88	12.2	6.96	10.82	3.9	1.56	3.14	0.66	0.19	0.028	461	81	1033	355	31	98	23	-0.3	99.73
BA-CA-04 5G	45.22	15.07	12.36	6.92	10.77	3.98	1.58	3.18	0.68	0.19	0.022	462	84	1040	357	31	98	23	-0.5	99.76
BA-CA-05 5G	45.4	15.74	12.48	6.29	10.3	4.29	1.71	3.28	0.72	0.2	0.016	495	76	1090	479	32	101	20	-1	99.74
BA-CA-06 5G	44.95	15.08	12.52	7.2	10.54	3.96	1.59	3.16	0.68	0.2	0.022	468	93	1029	356	31	93	22	-0.4	99.74
BA-CA-07 5G	45.08	15.13	12.3	7.15	10.42	3.93	1.6	3.11	0.68	0.2	0.02	460	99	1032	359	31	97	21	-0.1	99.76
BA-CA-08 5G	45.29	14.56	12.31	7.67	10.82	3.79	1.49	3.07	0.66	0.19	0.03	430	111	984	343	30	92	24	-0.4	99.74
BA-CA-09 5G	45.02	14.91	12.44	7.36	10.79	3.88	1.55	3.15	0.65	0.2	0.031	446	102	1008	346	30	94	23	-0.5	99.74
BA-CA-010 5G	44.97	14.86	12.35	7.51	10.4	3.83	1.57	3.1	0.66	0.2	0.031	450	117	1016	350	31	97	22	0	99.74
BA-CA-011 5G	45.13	15.08	12.67	6.96	10.48	4	1.58	3.21	0.68	0.2	0.025	463	98	1044	357	31	96	21	-0.5	99.75
BA-CA-012 5G	44.92	15.11	12.46	7.22	10.75	3.98	1.58	3.18	0.67	0.2	0.028	457	95	1025	350	31	97	22	-0.6	99.73
BA-CA-013 5G	45.33	15.22	12.33	6.62	10.74	3.96	1.59	3.2	0.68	0.2	0.019	465	82	1048	355	31	97	22	-0.4	99.76
BA-CA-014 5G	45.21	14.4	11.93	8.07	11.06	3.96	1.45	2.86	0.46	0.19	0.042	511	130	1090	398	30	112	25	-0.2	99.72
BA-CA-015 5G	43.1	12.92	13.52	9.77	11.11	3	1.29	3.44	0.56	0.19	0.045	403	193	941	328	27	93	25	0.5	99.71
2000-CA-01 PHH 5G	44.98	15.06	12.8	6.6	11	3.88	1.55	3.26	0.68	0.2	0.021	461	83	1057	352	31	95	23	-0.5	99.76
2000-CA-02 PHH 5G	44.92	14.96	12.54	7.03	10.73	3.78	1.57	3.16	0.68	0.2	0.027	459	107	1065	353	30	94	22	-0.1	99.74
2000-CA-01 AA 5G	44.8	14.99	12.86	6.97	10.78	3.81	1.55	3.25	0.67	0.2	0.023	456	93	1056	351	31	97	22	-0.4	99.74
2000-CA-02 AA 5G	44.59	14.34	12.71	8.14	10.93	3.66	1.47	3.06	0.64	0.2	0.034	439	123	1015	338	30	92	24	-0.3	99.72
2000-CA-03 S4 5G	44.79	14.84	12.68	7.38	10.8	3.85	1.57	3.17	0.67	0.2	0.028	460	108	1064	349	30	96	22	-0.5	99.74

## Sheet: trace elements
Analyte	Mo	Cu	Pb	Zn	Ag	Ni	Co	Mn	Fe	As	U	Au	Th	Sr	Cd	Sb	Bi	V	Ca	P	La	Cr	Mg	Ba	Ti	Al	Na	K	W	Zr	Sn	Be	Sc	S	Y	Ce	Pr	Nd	Sm	Eu	Gd	Tb	Dy	Ho	Er	Tm	Yb	Lu	Hf
Unit	PPM	PPM	PPM	PPM	PPB	PPM	PPM	PPM	%	PPM	PPM	PPM	PPM	PPM	PPM	PPM	PPM	PPM	%	%	PPM	PPM	%	PPM	%	%	%	%	PPM	PPM	PPM	PPM	PPM	%	PPM	PPM	PPM	PPM	PPM	PPM	PPM	PPM	PPM	PPM	PPM	PPM	PPM	PPM	PPM
MDL	0.05	0.02	0.02	0.2	20	0.1	0.2	2	0.02	0.2	0.1	0.1	0.1	1	0.02	0.02	0.04	1	0.02	0.001	0.1	1	0.02	1	0.001	0.02	0.002	0.02	0.1	0.2	0.1	1	0.1	0.04	0.1	0.02	0.1	0.1	0.1	0.1	0.1	0.1	0.1	0.1	0.1	0.1	0.1	0.1	0.02
Sample:
BA-CA-01 1G	3.83	81.42	3.92	101.4	*	80.8	43.2	1597	8.27	1.4	2.2	0.1	8.1	1083	0.28	0.15	0.06	287	7.23	0.303	72.9	99	3.73	465	2.01	8.74	3.051	1.29	1.2	363.2	2.2	2	19	0.04	32	159.67	16.9	68.4	11	3.4	9.2	1.2	6.5	1.1	3	0.4	2.4	0.3	8.29
BA-CA-02 1G	3.71	82.44	3.96	99.4	*	82.1	43	1594	8.29	1.2	2.1	0.1	7.8	1040	0.25	0.12	0.06	287	7.43	0.299	70.8	106	3.88	452	2.039	8.57	3.05	1.31	1.2	354.6	2.1	2	18.9	0.04	31.4	158.36	17.5	66.5	10.5	3.3	9.2	1.2	6.9	1.2	2.9	0.4	2.3	0.3	8.39
BA-CA-03 1G	3.74	73.4	3.77	94.6	20	99.8	44	1581	8.24	1.4	2.1	0.1	7.7	1008	0.28	0.14	0.04	287	7.76	0.278	71.3	166	4.35	438	2.062	8.35	2.938	1.24	1.1	367.8	2.2	2	23.8	0.04	32.5	154.72	16.7	65.4	10.7	3.4	9.6	1.2	6.9	1.3	3	0.4	2.4	0.3	8.17
BA-CA-04 1G	3.56	78.3	3.71	100.6	*	82.4	43	1598	8.26	1.3	2	0.1	7.6	1033	0.32	0.15	0.04	287	7.55	0.292	68.8	121	4.03	443	2.043	8.62	2.969	1.26	1.2	360.9	2.2	2	20.9	0.04	31.8	149.25	16.3	65.5	10.7	3	8.7	1.2	6.8	1.1	2.8	0.4	2.3	0.3	7.77
BA-CA-05 1G	3.9	79.05	3.9	101.5	*	75.7	41	1607	8.27	1.7	2.2	0.1	8.2	1046	0.3	0.13	0.04	286	7.39	0.319	73.1	86	3.77	477	2.112	8.95	3.161	1.3	1.2	375.3	2.3	1	18.2	0.04	31.9	164.11	17.5	68.5	10.8	3.3	9.7	1.1	6.6	1.2	3	0.4	2.5	0.4	8.42
BA-CA-06 1G	3.91	77.25	3.47	96.1	*	89	44.7	1601	8.29	1	2.1	0.1	7.9	1107	0.24	0.15	0.04	288	7.57	0.3	74.5	105	4.02	471	2.06	8.62	3.03	1.33	1.2	378.1	2.1	2	20.5	0.04	32.9	160.02	17.6	71.4	10.6	3.3	8.8	1.2	6.9	1.2	3	0.4	2.4	0.3	7.77
BA-CA-07 1G	3.53	79.25	3.96	100.1	*	102.6	46	1642	8.31	2.2	2.1	0.1	8	1036	0.28	0.14	0.04	284	7.57	0.292	71.2	112	4.37	463	2.066	8.58	2.89	1.25	1.2	369.1	2.7	2	21.3	0.04	31.6	156.04	17.3	65.2	10.8	3.1	8.7	1.2	6.7	1.2	2.9	0.4	2.4	0.3	8.16
BA-CA-08 1G	3.66	76.84	3.8	97	92	103.1	44.7	1591	8.24	1.3	2	0.1	7.6	1010	0.31	0.12	0.04	285	7.88	0.287	68.8	143	4.45	436	2.017	8.29	2.863	1.23	1	353	2.2	1	23.4	0.04	31.2	150.62	16.5	65.1	10.2	3.2	8.3	1.1	6.8	1.1	2.9	0.3	2.3	0.3	7.72
BA-CA-09 1G	3.55	79.88	3.84	97.2	93	93.1	42.6	1596	8.19	1.5	2.1	0.1	7.7	1033	0.3	0.14	0.04	284	7.61	0.287	67.7	131	4.19	442	2.044	8.52	2.966	1.28	1.1	358.3	2.2	2	21.4	0.04	31.3	152.45	16.4	66.5	10	3.1	9.3	1.1	6.6	1.1	2.7	0.4	2.4	0.3	7.85
BA-CA-010 1G	3.62	79.16	3.68	101	*	113.8	46.6	1609	8.31	1.7	2	0.1	7.7	985	0.25	0.13	0.04	281	7.25	0.283	70.4	138	4.44	442	2.034	8.28	2.866	1.24	1	352.9	2.5	2	20.4	0.04	29.9	151.72	16.6	67.1	10.6	3.2	8.6	1.1	6.8	1.1	2.8	0.3	2.2	0.3	7.7
BA-CA-011 1G	3.82	84.61	3.91	99.3	*	90	44.6	1613	8.33	1.7	2.2	0.1	8	1034	0.32	0.12	0.04	288	7.44	0.293	72	115	4.02	451	2.1	8.69	3.011	1.33	1.1	378.7	3.2	2	19.8	0.04	31.2	153.72	17	65.9	10	3.1	8.4	1	6.3	1.1	2.8	0.3	2.2	0.3	7.67
BA-CA-012 1G	3.74	76.81	3.88	94.6	*	92.3	43.9	1593	8.16	1.5	2.2	0.1	8	1021	0.25	0.11	0.04	278	7.4	0.307	72.1	136	4.19	456	1.981	8.52	3.005	1.27	1.1	368.3	2.5	2	19.7	0.04	31.5	154.42	16.8	65.9	10.7	3.2	9	1.2	6.8	1.1	2.8	0.3	2.4	0.3	7.72
BA-CA-013 1G	3.58	84.02	3.68	98.3	111	82.8	43.7	1592	8.29	1.6	2.1	0.1	7.8	974	0.3	0.13	0.04	291	7.55	0.294	71.6	115	3.94	465	2.079	8.54	2.943	1.26	1.2	350.6	2.8	2	20.2	0.04	30.2	151.82	17	67.8	10.7	3.2	9.1	1.2	6.8	1.1	3	0.4	2.3	0.3	7.78
BA-CA-014 1G	3.88	89.18	4.62	103.7	*	136	47.9	1608	8.08	1.7	2.7	0.1	9.6	1045	0.39	0.16	0.04	282	7.93	0.198	77.5	195	4.93	508	1.895	8.26	2.96	1.19	1.2	399.3	2.1	2	24	0.04	30.6	159.41	17.3	67.3	10.1	3.1	9.1	1.1	6.7	1.1	2.7	0.3	2.2	0.3	8.29
BA-CA-015 1G	3.11	84.35	3.56	103.3	147	180.5	57.5	1572	8.86	1.6	1.8	0.1	7.1	919	0.3	0.12	0.21	292	7.86	0.234	65.8	223	5.85	424	2.265	7.24	2.259	1.09	1	336.8	2.3	1	22.8	0.04	27.8	140.72	15.7	62.1	10.4	2.9	8.3	1	6.1	1	2.4	0.3	1.9	0.3	7.51
2000-CA-01 PHH 1G	3.74	81.54	3.78	103.4	*	74.7	45.5	1589	8.38	1.7	2.2	0.1	7.8	1018	0.3	0.12	0.04	298	7.74	0.282	72.2	100	3.86	458	2.144	8.49	2.977	1.24	1.2	362.1	2.3	2	20.7	0.04	30.9	151.77	16.8	68.9	10.5	3.2	8.3	1.1	6.5	1.2	2.6	0.4	2.3	0.3	7.76
2000-CA-02 PHH 1G	4.11	92.18	3.8	107.2	*	94.1	45.8	1611	8.39	1.7	2.2	0.1	8.2	1069	0.28	0.14	0.04	290	7.7	0.297	73.4	144	4.14	469	2.077	8.54	2.887	1.24	1.2	379.5	4.1	2	21	0.04	32.2	157.11	16.8	68.5	10.3	3.2	8.2	1.1	6.2	1.1	2.8	0.3	2.4	0.3	7.94
2000-CA-01 AA 1G	3.79	107.26	3.82	94.9	*	85.5	45	1614	8.4	1.3	2.2	0.1	8.1	1045	0.31	0.13	0.04	295	7.69	0.288	71.2	128	4.08	451	2.175	8.56	2.883	1.26	1.2	363.9	5.9	2	21.6	0.04	30.9	151.62	16	66.1	10.3	3	9.2	1	6.1	1.1	2.8	0.3	2.4	0.3	7.55
2000-CA-02 AA 1G	3.6	84.07	3.61	98.8	69	115.1	48.7	1599	8.28	1.8	2.2	0.1	7.7	1013	0.27	0.12	0.04	283	7.61	0.277	69.6	161	4.66	435	2.009	8.15	2.83	1.21	1.1	350.1	3.5	2	22.1	0.04	29.8	145.72	16.3	65.1	10.2	3	8.5	1.1	6.2	1.1	2.6	0.3	2.3	0.3	7.48
2000-CA-03 S4 1G	3.91	77.25	3.88	94.5	*	99.9	46.7	1592	8.29	0.9	2.2	0.1	8.2	1052	0.29	0.13	0.04	283	7.61	0.288	72.1	131	4.23	470	2.095	8.46	2.892	1.28	1.2	370.2	2.3	2	20.4	0.04	31.1	153.99	16.9	68.1	10.2	3.2	8.6	1.2	6.9	1.1	2.7	0.3	2.3	0.3	7.67
[truncated: 6 more columns]

## Sheet: ol
COMMENT	Na2O	MgO	Al2O3	SiO2	K2O	CaO	TiO2	MnO	FeO	SUM
BA/CA/12 p9	0	41.6547	0	38.7161	0.00361396	0.34001	0.0317017	0.29311	18.5926	99.6317
BA/CA/12 p10	0	41.6348	0	38.9129	0.0216838	0.305029	0.0266962	0.318935	19.0235	100.244
BA/CA/12 p11	0	36.8025	0	37.8475	0.00240931	0.44635	0.0917681	0.600424	24.5606	100.352
BA/CA/12 p12	0	36.4161	0.00566861	37.6293	0.00481861	0.390381	0.0634034	0.587511	24.6365	99.7337
BA/CA/12 p13	0	41.658	0	38.945	0	0.310626	0	0.298275	19.021	100.233
BA/CA/12 p14	0	40.867	0	38.4593	0	0.306428	0.0233591	0.339594	19.3786	99.3743
BA/CA/12 p15	0	37.6416	0	37.6999	0	0.372192	0.101779	0.557813	24.0152	100.388
BA/CA/04 p18	0	45.0608	0	39.6938	0.0144558	0.288239	0.0183536	0.213054	13.2986	98.5872
BA/CA/04 p19	0	45.9679	0	39.9269	0	0.260254	0.0216906	0.175608	13.682	100.034
BA/CA/04 p20	0	36.8191	0	37.364	0.0144558	0.313425	0.0550609	0.46097	23.5211	98.5481
BA/CA/04 p29	0	39.998	0	38.3117	0	0.258855	0	0.463553	20.9018	99.934
BA/CA/04 p30	0	40.2235	0	38.0892	0	0.247661	0.0250277	0.449349	20.8388	99.8736
BA/CA/04 p31	0	34.9203	0	37.0623	0.00602327	0.439354	0.100111	0.601715	25.5551	98.685
BA/CA/06 p69	0	44.5169	0	39.3472	0.00120465	0.288239	0.0100111	0.235005	15.7905	100.189
BA/CA/06 p70	0	45.0939	0	39.5782	0.00602327	0.320421	0.0133481	0.231131	15.5641	100.807
BA/CA/06 p71	0	35.5422	0	38.0144	0.00240931	0.390381	0.0834255	0.60688	26.0311	100.671
BA/CA/14 p80	0	44.288	0	39.974	0.00240931	0.33861	0.0100111	0.271159	15.0264	99.9106
BA/CA/14 p801	0	44.7623	0	39.5611	0	0.355401	0.00333702	0.268577	15.3866	100.337
BA/CA/14 p82	0	38.0147	0.0188954	38.2732	0	0.348405	0.0333702	0.645617	23.1635	100.498
BA/CA/14 p83	0	40.8023	0	38.4957	0.00240931	0.237867	0.0116796	0.294401	21.2942	101.139
BA/CA/14 p83b	0	40.3297	0	38.4957	0.0192745	0.209882	0.0300332	0.380914	20.9739	100.439
BA/CA/14 p84	0	39.9997	0	38.3588	0	0.229472	0.0216906	0.322808	20.9469	99.8793
BA/CA/14 p85	0	35.3598	0.0113372	36.8505	0.0192745	0.337211	0.0533923	0.702431	25.7893	99.1232
BA/CA/13 p109	0	39.7808	0	38.4679	0.00722792	0.312025	0.0533923	0.449349	21.2839	100.355
BA/CA/13 p110	0	38.28	0	38.0657	0	0.295235	0.0767515	0.413195	22.5962	99.7271
BA/CA/13 p111	0	33.5821	0	37.4474	0.0252977	0.416967	0.133481	0.734712	28.6646	101.005
BA/CA/13 p112	0	39.4607	0	38.4465	0.00120465	0.313425	0.0600664	0.470009	21.666	100.418
BA/CA/13 p113	0	40.2567	0	38.8829	0.00481861	0.328816	0.0417128	0.382205	20.9083	100.805
BA/CA/13 p114	0	34.7445	0	37.5651	0.0289117	0.40997	0.110122	0.640452	26.8673	100.366
BA/CA/09 p146	0	44.3892	0.0321221	39.3236	0	0.354002	0.0283647	0.211762	15.7224	100.061
BA/CA/09 p147	0	44.0957	0	39.39	0.0192745	0.26725	0.0300332	0.253082	15.7069	99.7622
BA/CA/09 p148	0	38.6813	0	38.3716	0.027707	0.348405	0.0600664	0.411904	22.3376	100.239
BA/CA/09 p149	0	34.8341	0	37.21	0	0.465939	0.12347	0.581055	26.8712	100.086
BA/CA/09 p153	0	40.789	0	38.8979	0	0.302231	0.0317017	0.304731	20.1724	100.498
BA/CA/09 p154	0	40.5486	0	38.254	0.00602327	0.32182	0.0317017	0.304731	20.3975	99.8643
BA/CA/09 p155	0	34.8241	0	37.2485	0.0325256	0.41137	0.0517238	0.577181	26.255	99.4004
BA/CA/09 travers1	0	44.3842	0.00566861	38.7567	0	0.254657	0.0266962	0.245334	14.971	98.6443
BA/CA/09 travers1	0	44.0741	0.867297	37.6913	0	0.310626	0.0166851	0.175608	15.1087	98.2443
BA/CA/09 travers1	0	43.7325	1.68925	37.7106	0	0.258855	0.0317017	0.200141	14.1721	97.7951
BA/CA/08 p167	0	44.0194	0	39.4563	0.00240931	0.295235	0.0383757	0.211762	16.0414	100.065
BA/CA/08 p168	0	43.6396	0	39.2509	0.0120465	0.261653	0.0383757	0.289236	16.1147	99.6066
BA/CA/08 p169	0	34.4013	0	36.8142	0	0.401575	0.0567294	0.728256	26.3785	98.7805
BA/CA/08 p170 rim	0	35.5803	0	36.8142	0.0168651	0.386184	0.0800885	0.688228	25.6374	99.2033
BA/CA/08 p174	0	41.9913	0	38.0272	0	0.309227	0.0116796	0.246626	18.3584	98.9444
BA/CA/08 p175	0	41.9382	0	38.5706	0	0.397377	0.0300332	0.325391	18.3803	99.6419
BA/CA/08 p176	0	34.6583	0.0170058	36.8784	0	0.456145	0.0934366	0.654656	26.8828	99.6407
BA/CA/01 p197 core	0	40.0925	0	38.8145	0.00602327	0.33861	0.0934366	0.436437	21.19	100.972
BA/CA/01 p198 mid	0	37.5802	0	37.8068	0.0192745	0.358199	0.100111	0.489378	24.1194	100.473
BA/CA/01 p199 rim	0	33.1692	0	36.1531	0	0.447749	0.140155	0.777323	28.5308	99.2183
BA/CA/11 p224 core	0	44.0641	0	39.2402	0.00361396	0.209882	0.00834255	0.276324	15.7725	99.5751
BA/CA/11 p225 mid	0	44.5334	0	38.0336	0.00963723	0.305029	0.0166851	0.207889	15.4265	98.5328
BA/CA/11 p226 rim	0	35.5306	0.0113372	37.6442	0.0228884	0.316223	0.0567294	0.498416	24.7395	98.8199
BA/CA/11 p239 core	0	44.2665	0	39.5419	0.0108419	0.274246	0.0317017	0.258247	15.2271	99.6104
BA/CA/11 p240 mid	0	44.4704	0	39.6296	0	0.260254	0.0216906	0.280198	15.0444	99.7065
BA/CA/11 p241 rim	0	39.2485	0	37.7063	0	0.312025	0.0383757	0.392535	21.6634	99.3611
BA/CA/11 p242 rim2	0	35.242	0	36.889	0.0289117	0.463141	0.0884311	0.551357	25.4509	98.7138
2000/CA/01/Phh p36	0	44.4505	0	39.529	0.00361396	0.286839	0.0317017	0.250499	15.6786	100.231
2000/CA/01/Phh p37	0	43.7292	0	39.0669	0.00120465	0.337211	0.0467183	0.216927	15.9436	99.3418
2000/CA/01/Phh p38	0	37.3945	0	37.4025	0.0252977	0.383385	0.0517238	0.504872	24.1374	99.8997
2000/CA/01/Phh p51 mid	0	41.0096	0	38.2861	0	0.457544	0.0400443	0.311187	18.9695	99.0739
2000/CA/01/Phh p54 Ol rim	0	40.1158	0	38.2347	0.0144558	0.30363	0.0233591	0.440311	20.476	99.6082
2000/CA/02 Phh p123	0	43.9879	0	39.2573	0	0.327417	0.0433813	0.284071	15.9411	99.8411
2000/CA/02 Phh p124	0	43.696	0	39.7836	0.00722792	0.324618	0.00834255	0.227257	15.9128	99.9598
2000/CA/02 Phh p125	0	39.9284	0	38.7867	0.00361396	0.316223	0.0250277	0.392535	21.0716	100.524
2000/CA/02 Phh p126	0	35.5356	0	37.2848	0	0.449149	0.0700774	0.441602	25.9912	99.7724
2000/CA/02 Phh p133	0	44.9513	0	39.9205	0.00481861	0.344207	0.0100111	0.213054	15.2837	100.728
2000/CA/02 Phh p134	0	44.0376	0	39.2488	0	0.328816	0.0200221	0.235005	15.7005	99.5707
2000/CA/02 Phh p135	0	36.3332	0	37.3169	0.00963723	0.386184	0.0650719	0.555231	24.9466	99.6128
2000/CA/02 Phh p136	0	46.0309	0	40.1837	0	0.312025	0.0233591	0.18852	14.5221	101.261
2000/CA/02 Phh p137	0	45.346	0	39.9013	0.00722792	0.313425	0.00500553	0.231131	14.625	100.429
2000/CA/02 Phh p138	0	45.3825	0	39.1397	0	0.274246	0.0183536	0.157531	14.2043	99.1766
2000/CA/02 Phh p139	0	38.2054	0	37.8839	0	0.334413	0.0684089	0.436437	23.2343	100.163
2000/CA/05 aa p215 core	0	40.0859	0	38.8508	0	0.305029	0.0333702	0.445476	19.7993	99.5199
2000/CA/05 aa p216 mid	0	39.6929	0	38.6091	0	0.330215	0.0483868	0.413195	20.3551	99.4488
2000/CA/05 aa p217 rim	0	35.2669	0.0226744	37.3233	0.0240931	0.415567	0.0900996	0.537153	25.3724	99.0523
2000/CA/05 aa p218 core	0	43.9431	0	39.4541	0.00722792	0.348405	0.0367072	0.160113	16.4377	100.387
2000/CA/05 aa p219 mid	0	40.8753	0	39.3622	0.0108419	0.34001	0.0800885	0.299566	18.9039	99.8718
2000/CA/05 aa p220 rim	0	34.9634	0	37.6721	0.00120465	0.503718	0.101779	0.539736	25.8446	99.6265
2000/CA/05 aa p221 core	0	36.7096	0	37.6421	0.0168651	0.333014	0.0800885	0.517785	24.7909	100.09
2000/CA/05 aa p222 rim	0	36.1292	0	37.5116	0	0.394579	0.0617349	0.542318	25.0778	99.7173
2000/CA/05 aa p223 rim	0	35.4477	0	37.7812	0	0.475734	0.118464	0.548774	26.1186	100.49
